# Supplementary material for: Unraveling the Population Structure of Temnocephala iheringi Across Host Associations and Geographic Regions
Source: Biology (Basel). 2026 Jun 26;15(13):1020. doi: 10.3390/biology15131020 (PMC13360199; doi:10.3390/biology15131020)
Supplement: Supplementary file 1 [file biology-15-01020-s001.zip]

Archive with 5 entries (5 files):
- Figure S1.pdf
- Figure S2.pdf
- Table S1.fas
- Table S2.xlsx
- Table S3.xlsx
