# Supplementary material for: Unraveling the Population Structure of Temnocephala iheringi Across Host Associations and Geographic Regions
Source: Biology (Basel). 2026 Jun 26;15(13):1020. doi: 10.3390/biology15131020 (PMC13360199; doi:10.3390/biology15131020)
Supplement: Supplementary file 1 [file biology-15-01020-s001.zip › Table S1.fas]

>KX095350.1
------------------------------------------------GGTAATTTATCTTTATACGGCTGGTCAGTATTAATTACTGCCATATTATTATTAACTTCATTACCTGTTTTAGCAGGTGCTATTACTATGTTGTTATGTGATCGTAATTTTAAAACTACTTTTTTTGATCCTTTAGGTGGTGGGGATCCTATTTTGTTTCAACATTTATTTTGATTCTTCGGTCACCCTGAGGTTTATATTTTAATATTACCAGGTTTTGGTATTATTTCTCAAATAGTTATATTTTATGCATCTAAGGATCAAGCATTTGGTCATTTAGGAATGATTTTTGCTATGGTTTCTATTGGGATTTTAGGGTTTATAGTATGGGCTCACCATATGTTTACTGTTGGGTTAGATGTTGATACTCGAGCTTATTTTACTGCTGCTACAATGATTATTGCTGTTCCAACTGGAGTAAAGGTTTTTAGTTGGATGGCTACTTTATATGGTACCCCTAATAATATATTAATGACAGAACCTGTTTTATTTTGAGTAAAAGGTTTTATTTTTTTGTTTACTATTGGTGGCTTAACTGGAGTAGTTTTATCAAAAGCC------------------------------------------
>PZ543716
ATTAATTTTATTTCTACCTTGGTAGCTAATAATAAGAATAAGCATTTAGGTGAGCTTTCTTTATACGGGTGGTCAGTTTTGATAACTGCTGTTTTATTACTAACGTCTCTTCCTGTTTTAGCGGGTGCTATTACTATGTTGCTTTGTGATCGAAATTTTAATACTTCTTTTTTTGATCCGATGGGTGGGGGCGATCCCATTCTTTTCCAGCATTTATTTTGGTTTTTTGGCCATCCTGAAGTTTATATTTTGATTTTGCCAGGTTTTGGTTTGATTTCTCAAATAGTAATGTTTTATTCTTCTAAGGATCAGGCGTTCGGGCATTTGGGTATGATTTTTGCTATGATTTCTATCGGAGTGCTTGGGTTTATTGTTTGGGCCCATCATATGTTTACGGTGGGGCTTGATGTGGATACTCGAGCATATTTTACTGCAGCTACTATGATTATTGCTGTGCCGACTGGGGTTAAGGTTTTTAGGTGGTTAGCCACTCTTTATGGTTCTCCAGTCACTATTTTATCTTCTGAACCAGTGTTGTTTTGGGTAAACGGGTTTATTTTTTTATTTACTATAGGGGGGCTTACTGGGGTAGTACTGTCTAATGCTAGGTTAGATGTGTCTCTCCATGACACTTATTACGTTGTTGCT
>PZ543729
ATTAATTTTATTTCTACCTTGGTAGCTAATAATAAGAATAAGCATTTAGGTGAGCTTTCTTTATATGGGTGGTCAGTTTTGATAACTGCTGTTTTATTACTAACGTCTCTTCCTGTTTTAGCGGGTGCTATTACTATGTTGCTTTGTGATCGAAATTTTAATACTTCTTTTTTTGATCCGATGGGTGGGGGCGATCCCATTCTTTTCCAGCATTTATTTTGGTTTTTTGGTCATCCTGAAGTTTATATTTTGATTTTGCCAGGTTTTGGTTTGATTTCTCAAATAGTAATGTTTTATTCTTCTAAGGATCAGGCGTTCGGGCATTTGGGTATGATTTTTGCTATGATTTCTATCGGAGTGCTTGGGTTTATTGTTTGGGCCCATCATATGTTTACGGTGGGGCTTGATGTGGATACTCGAGCATATTTTACTGCAGCTACTATGATTATTGCTGTGCCGACTGGGGTTAAGGTTTTTAGGTGGTTAGCCACTCTTTATGGTTCTCCAGTCACTATTTTATCTTCTGAACCAGTGTTGTTTTGGGTAAACGGGTTTATTTTTTTATTTACTATAGGGGGGCTTACTGGGGTAGTACTGTCT------------------------------------------------
>PZ543768
ATTAATTTTATTTCTACCTTGGTAGCTAATAATAAGAATAAGCATTTAGGTGAGCTTTCTTTATATGGGTGGTCAGTTTTAATAACTGCTGTTTTGTTACTAACGTCTCTTCCTGTTTTAGCGGGTGCTATTACTATGTTGCTTTGTGATCGAAATTTTAATACTTCTTTTTTTGATCCGATGGGTGGGGGCGATCCCATTCTTTTTCAGCATTTATTTTGGTTTTTTGGTCATCCTGAAGTTTATATTTTGATTTTGCCAGGTTTTGGTTTGATTTCTCAAATAGTAATGTTTTATTCTTCTAAGGATCAGGCATTCGGGCATTTGGGTATGATTTTTGCTATGATTTCTATCGGAGTGCTTGGGTTTATTGTTTGGGCCCATCATATGTTTACGGTTGGGCTTGATGTGGATACTCGAGCATATTTTACTGCAGCTACTATGATTATTGCTGTGCCGACTGGGGTTAAGGTTTTTAGGTGGTTAGCCACTCTTTATGGTTCTCCAGTCACTATTTTATCTTCTGAACCAGTGTTGTTTTGGGTAAACGGGTTTATTTTTTTATTTACTATAGGGGGGCTTACTGGGGTAGTACTGTCTAATGCTAGGTTAGATGTGTCTCTCCATGACACTTATTATGTTGTTGCT
>PZ543718
ATTAATTTTATTTCTACTTTGGTAGCTAATAATAAGAATAAGCATTTGGGTGAGCTTTCTCTGTATGGGTGGTCAGTTTTAATAACTGCTGTTTTATTATTAACTTCTCTTCCGGTTTTAGCTGGTGCTATTACTATGTTGCTTTGTGATCGAAATTTTAATACTTCTTTTTTTGATCCGATGGGTGGGGGTGATCCGATTCTTTTTCAGCATTTATTTTGGTTTTTTGGTCATCCTGAGGTTTATATTTTGATTTTGCCAGGTTTTGGTTTGATTTCTCAAATAGTAATGTTTTATTCTTCTAAGGATCAGGCATTCGGGCATTTGGGTATGATTTTTGCTATGATTTCTATTGGAGTTCTTGGGTTTATTGTTTGGGCCCATCATATGTTTACGGTGGGGCTTGATGTGGATACTCGAGCATATTTTACTGCAGCTACTATGATTATTGCTGTGCCAACTGGGGTTAAGGTTTTTAGGTGATTAGCCACTCTTTATGGCTCTCCTGTTACTATTTTATCTTCTGAGCCAGTGTTATTCTGGGTAAACGGGTTTATTTTTTTATTTACTATTGGGGGGCTTACTGGGGTAGTGCTGTCTAATGCTAGATTAGATGTGTCTCTTCATGACACTTATTATGTTGTTGCT
>PZ543725
ATTAATTTTATTTCTACTTTGGTAGCTAATAATAAGAATAAGCATTTGGGTGAGCTTTCTCTGTATGGGTGGTCAGTTTTAATAACTGCTGTTTTATTATTAACTTCTCTTCCGGTTTTAGCTGGTGCTATTACTATGTTGCTTTGTGATCGAAATTTTAATACTTCTTTTTTTGATCCGATGGGTGGGGGTGATCCGATTCTTTTTCAGCATTTATTTTGGTTTTTTGGTCATCCTGAGGTTTATATTTTGATTTTGCCAGGTTTTGGTTTGATTTCTCAAATAGTAATGTTTTATTCTTCTAAGGATCAGGCATTCGGGCATTTGGGTATGATTTTTGCTATGATTTCTATTGGAGTTCTTGGGTTTATTGTTTGGGCCCATCATATGTTTACGGTGGGGCTTGATGTGGATACTCGAGCATATTTTACTGCAGCTACTATGATTATTGCTGTGCCAACTGGGGTTAAGGTTTTTAGGTGATTAGCCACTCTTTATGGCTCTCCTGTTACTATTTTATCTTCTGAGCCAGTGTTATTTTGGGTAAACGGGTTTATTTTTTTATTTACTATTGGGGGGCTTACTGGGGTAGTGCTGTCTAATGCTAGATTAGATGTGTCTCTTCATGACACTTATTATGTTGTTGCT
>PZ543733
ATTAATTTTATTTCTACTTTGGTAGCTAATAATAAGAATAAGCATTTGGGTGAGCTTTCTCTGTATGGGTGGTCAGTTTTAATAACTGCTGTTTTATTATTAACTTCTCTTCCGGTTTTAGCTGGTGCTATTACTATGTTGCTTTGTGATCGAAATTTTAATACTTCTTTTTTTGATCCGATGGGTGGGGGTGATCCGATTCTTTTTCAGCATTTATTTTGGTTTTTTGGTCATCCTGAGGTTTATATTTTGATTTTGCCAGGTTTTGGTTTGATTTCTCAAATAGTAATGTTTTATTCTTCTAAGGATCAGGCATTCGGGCATTTGGGTATGATTTTTGCTATGATTTCTATTGGAGTTCTTGGGTTTATTGTTTGGGCCCATCATATGTTTACGGTGGGGCTTGATGTGGATACTCGAGCATATTTTACTGCAGCTACTATGATTATTGCTGTGCCAACTGGGGTTAAGGTTTTTAGGTGATTAGCCACTCTTTATGGCTCTCCTGTTACTATTTTATCTTCTGAGCCAGTGTTATTTTGGGTAAACGGGTTTATTTTTTTATTTACTATTGGGGGGCTTACTGGGGTAGTGCTGTCTAATGCTAGATTAGATGTGTCTCTTCATGACACTTATTATGTTGTTGCT
>PZ543739
ATTAATTTTATTTCTACTTTGGTAGCTAATAATAAGAATAAGCATTTGGGTGAGCTTTCTCTGTATGGGTGGTCAGTTTTAATAACTGCTGTTTTATTATTAACTTCTCTTCCGGTTTTAGCTGGTGCTATTACTATGTTGCTTTGTGATCGAAATTTTAATACTTCTTTTTTTGATCCGATGGGTGGGGGTGATCCGATTCTTTTTCAGCATTTATTTTGGTTTTTTGGTCATCCTGAGGTTTATATTTTGATTTTGCCAGGTTTTGGTTTGATTTCTCAAATAGTAATGTTTTATTCTTCTAAGGATCAGGCATTCGGGCATTTGGGTATGATTTTTGCTATGATTTCTATTGGAGTTCTTGGGTTTATTGTTTGGGCCCATCATATGTTTACGGTGGGGCTTGATGTGGATACTCGAGCATATTTTACTGCAGCTACTATGATTATTGCTGTGCCAACTGGGGTTAAGGTTTTTAGGTGATTAGCCACTCTTTATGGCTCTCCTGTTACTATTTTATCTTCTGAGCCAGTGTTATTTTGGGTAAACGGGTTTATTTTTTTATTTACTATTGGGGGGCTTACTGGGGTAGTGCTGTCTAATGCTAGATTAGATGTGTCTCTTCATGACACTTATTATGTTGTTGCT
>PZ543730
ATTAATTTTATTTCTACTTTGGTAGCTAATAATAAGAATAAGCATTTGGGTGAGCTTTCTCTGTATGGGTGGTCAGTTTTAATAACTGCTGTTTTATTATTAACTTCTCTTCCGGTTTTAGCTGGTGCTATTACTATGTTGCTTTGTGATCGAAATTTTAATACTTCTTTTTTTGATCCGATGGGTGGGGGTGATCCGATTCTTTTTCAGCATTTATTTTGGTTTTTTGGTCATCCTGAGGTTTATATTTTGATTTTGCCAGGTTTTGGTTTGATTTCTCAAATAGTAATGTTTTATTCTTCTAAGGATCAGGCATTCGGGCATTTGGGTATGATTTTTGCTATGATTTCTATTGGAGTTCTTGGGTTTATTGTTTGGGCCCATCATATGTTTACGGTGGGGCTTGATGTGGATACTCGAGCATATTTTACTGCAGCTACTATGATTATTGCTGTGCCAACTGGGGTTAAGGTTTTTAGGTGATTAGCCACTCTTTATGGCTCTCCTGTTACTATTTTATCTTCTGAGCCAGTGTTATTTTGGGTAAACGGGTTTATTTTTTTATTTACTATTGGGGGGCTTACTGGAGTAGTGCTGTCTAATGCTAGATTAGATGTGTCTCTTCATGACACTTATTATGTTGTTGCT
>PZ543720
ATTAATTTTATTTCTACTTTGGTAGCTAATAATAAGAATAAGCATTTGGGTGAGCTTTCTCTGTATGGGTGGTCAGTTTTAATAACTGCTGTTTTATTATTGACTTCTCTTCCGGTTTTAGCTGGTGCTATTACTATGTTGCTTTGTGATCGAAATTTTAATACTTCTTTTTTTGATCCGATGGGTGGGGGTGATCCGATTCTTTTTCAGCATTTATTTTGGTTTTTTGGTCATCCTGAGGTTTATATTTTGATTTTGCCAGGTTTTGGTTTGATTTCTCAAATAGTAATGTTTTATTCTTCTAAGGATCAGGCATTCGGGCATTTGGGTATGATTTTTGCTATGATTTCTATTGGAGTTCTTGGGTTTATTGTTTGGGCCCATCATATGTTTACGGTGGGGCTTGATGTGGATACTCGAGCATATTTTACTGCAGCTACTATGATTATTGCTGTGCCAACTGGGGTTAAGGTTTTTAGGTGATTAGCCACTCTTTATGGCTCTCCTGTTACTATTTTATCTTCTGAGCCAGTGTTATTTTGGGTAAACGGGTTTATTTTTTTATTTACTATTGGGGGGCTTACTGGAGTAGTG------------------------------------------------------
>PZ543721
ATTAATTTTATTTCTACTTTGGTAGCTAATAATAAGAATAAGCATTTGGGTGAGCTTTCTCTGTATGGGTGGTCAGTTTTAATAACTGCTGTTTTATTATTGACTTCTCTTCCGGTTTTAGCTGGTGCTATTACTATGTTGCTTTGTGATCGAAATTTTAATACTTCTTTTTTTGATCCGATGGGTGGGGGTGATCCGATTCTTTTTCAGCATTTATTTTGGTTTTTTGGTCATCCTGAGGTTTATATTTTGATTTTGCCAGGTTTTGGTTTGATTTCTCAAATAGTAATGTTTTATTCTTCTAAGGATCAGGCATTCGGGCATTTGGGTATGATTTTTGCTATGATTTCTATTGGAGTTCTTGGGTTTATTGTTTGGGCCCATCATATGTTTACGGTGGGGCTTGATGTGGATACTCGAGCATATTTTACTGCAGCTACTATGATTATTGCTGTGCCAACTGGGGTTAAGGTTTTTAGGTGATTAGCCACTCTTTATGGCTCTCCTGTTACTATTTTATCTTCTGAGCCAGTGTTATTTTGGGTAAACGGGTTTATTTTTTTATTTACTATTGGGGGGCTTACTGGAGTAGTGCTGTCTAATGCTAGATTAGATGTGTCTCTTCATGACACTTATTATGTTGTTGCC
>PZ543741
ATTAATTTTATTTCTACTTTGGTAGCTAATAATAAGAATAAGCATTTGGGTGAGCTTTCTCTGTATGGGTGGTCAGTTTTAATAACTGCTGTTTTATTATTGACTTCTCTTCCGGTTTTAGCTGGTGCTATTACTATGTTGCTTTGTGATCGAAATTTTAATACTTCTTTTTTTGATCCGATGGGTGGGGGTGATCCGATTCTTTTTCAGCATTTATTTTGGTTTTTTGGTCATCCTGAGGTTTATATTTTGATTTTGCCAGGTTTTGGTTTGATTTCTCAAATAGTAATGTTTTATTCTTCTAAGGATCAGGCATTCGGGCATTTGGGTATGATTTTTGCTATGATTTCTATTGGAGTTCTTGGGTTTATTGTTTGGGCCCATCATATGTTTACGGTGGGGCTTGATGTGGATACTCGAGCATATTTTACTGCAGCTACTATGATTATTGCTGTGCCAACTGGGGTTAAGGTTTTTAGGTGATTAGCCACTCTTTATGGCTCTCCTGTTACTATTTTATCTTCTGAGCCAGTGTTATTTTGGGTAAACGGGTTTATTTTTTTATTTACTATTGGGGGGCTTACTGGAGTAGTGCTGTCTAATGCTAGATTAGATGTGTCTCTTCATGACACTTATTATGTTGTTGCA
>PZ543722
ATTAATTTTATTTCTACTTTGGTAGCTAATAATAAGAATAAGCATTTGGGTGAGCTTTCTCTGTATGGGTGGTCAGTTTTAATAACTGCTGTTTTATTATTGACTTCTCTTCCGGTTTTAGCTGGTGCTATTACTATGTTGCTTTGTGATCGAAATTTTAATACTTCTTTTTTTGATCCGATGGGTGGGGGTGATCCGATTCTTTTTCAGCATTTATTTTGGTTTTTTGGTCATCCTGAGGTTTATATTTTGATTTTGCCAGGTTTTGGTTTGATTTCTCAAATAGTAATGTTTTATTCTTCTAAGGATCAGGCATTCGGGCATTTGGGTATGATTTTTGCTATGATTTCTATTGGAGTTCTTGGGTTTATTGTTTGGGCCCATCATATGTTTACGGTGGGGCTTGATGTGGATACTCGAGCATATTTTACTGCAGCTACTATGATTATTGCTGTGCCAACTGGGGTTAAGGTTTTTAGGTGATTAGCCACTCTTTATGGCTCTCCTGTTACTATTTTATCTTCTGAGCCAGTGTTATTTTGGGTAAACGGGTTTATTTTTTTATTTACTATTGGGGGGCTTACTGGAGTAGTGCTGTCTAATGCTAGATTAGATGTGTCTCTTCATGACACTTATTATGTTGTTGCT
>PZ543726
ATTAATTTTATTTCTACTTTGGTAGCTAATAATAAGAATAAGCATTTGGGTGAGCTTTCTCTGTATGGGTGGTCAGTTTTAATAACTGCTGTTTTATTATTGACTTCTCTTCCGGTTTTAGCTGGTGCTATTACTATGTTGCTTTGTGATCGAAATTTTAATACTTCTTTTTTTGATCCGATGGGTGGGGGTGATCCGATTCTTTTTCAGCATTTATTTTGGTTTTTTGGTCATCCTGAGGTTTATATTTTGATTTTGCCAGGTTTTGGTTTGATTTCTCAAATAGTAATGTTTTATTCTTCTAAGGATCAGGCATTCGGGCATTTGGGTATGATTTTTGCTATGATTTCTATTGGAGTTCTTGGGTTTATTGTTTGGGCCCATCATATGTTTACGGTGGGGCTTGATGTGGATACTCGAGCATATTTTACTGCAGCTACTATGATTATTGCTGTGCCAACTGGGGTTAAGGTTTTTAGGTGATTAGCCACTCTTTATGGCTCTCCTGTTACTATTTTATCTTCTGAGCCAGTGTTATTTTGGGTAAACGGGTTTATTTTTTTATTTACTATTGGGGGGCTTACTGGAGTAGTGCTGTCTAATGCTAGATTAGATGTGTCTCTTCATGACACTTATTATGTTGTTGCT
>PZ543776
-----------------------------------------GCATTTGGgTGAGCTTTCTCTGTATGGGTGGTCAGTTTTAATAACTGCTGTTTTATTATTGACTTCTCTTCCGGTTTTAGCTGGTGCTATTACTATGTTGCTTTGTGATCGAAATTTTAATACTTCTTTTTTTGATCCGATGGGTGGGGGTGATCCGATTCTTTTTCAGCATTTATTTTGGTTTTTTGGTCATCCTGAGGTTTATATTTTGATTTTGCCAGGTTTTGGTTTGATTTCTCAAATAGTAATGTTTTATTCTTCTAAGGATCAGGCATTCGGGCATTTGGGTATGATTTTTGCTATGATTTCTATTGGAGTTCTTGGGTTTATTGTTTGGGCCCATCATATGTTTACGGTGGGGCTTGATGTGGATACTCGAGCATATTTTACTGCAGCTACTATGATTATTGCTGTGCCAACTGGGGTTAAGGTTTTTAGGTGATTAGCCACTCTTTATGGCTCTCCTGTTACTATTTTATCTTCTGAGCCAGTGTTATTTTGGGTAAACGGGTTTATTTTTTTATTTACTATTGGGGGGCTTACTGGAGTAGTGCTGTCTAATGCTAGATTAGATGTGTCTCTTCATGACACTTATTATGTTGTTgct
>PZ543777
-----------------------------------------GCATTTGGGTGAGCTTTCTCTGTATGGGTGGTCAGTTTTAATAACTGCTGTTTTATTATTGACTTCTCTTCCGGTTTTAGCTGGTGCTATTACTATGTTGCTTTGTGATCGAAATTTTAATACTTCTTTTTTTGATCCGATGGGTGGGGGTGATCCGATTCTTTTTCAGCATTTATTTTGGTTTTTTGGTCATCCTGAGGTTTATATTTTGATTTTGCCAGGTTTTGGTTTGATTTCTCAAATAGTAATGTTTTATTCTTCTAAGGATCAGGCATTCGGGCATTTGGGTATGATTTTTGCTATGATTTCTATTGGAGTTCTTGGGTTTATTGTTTGGGCCCATCATATGTTTACGGTGGGGCTTGATGTGGATACTCGAGCATATTTTACTGCAGCTACTATGATTATTGCTGTGCCAACTGGGGTTAAGGTTTTTAGGTGATTAGCCACTCTTTATGGCTCTCCTGTTACTATTTTATCTTCTGAGCCAGTGTTATTTTGGGTAAACGGGTTTATTTTTTTATTTACTATTGGGGGGCTTACTGGAGTAGTGCTGTCTAATGCTAGATTAGATGTGTCTCTTCATGACACTTATTATGTTgtTGCT
>PZ543778
-----------------------------------------GCATTTGGGTGAGCTTTCTCTGTATGGGTGGTCAGTTTTAATAACTGCTGTTTTATTATTGACTTCTCTTCCGGTTTTAGCTGGTGCTATTACTATGTTGCTTTGTGATCGAAATTTTAATACTTCTTTTTTTGATCCGATGGGTGGGGGTGATCCGATTCTTTTTCAGCATTTATTTTGGTTTTTTGGTCATCCTGAGGTTTATATTTTGATTTTGCCAGGTTTTGGTTTGATTTCTCAAATAGTAATGTTTTATTCTTCTAAGGATCAGGCATTCGGGCATTTGGGTATGATTTTTGCTATGATTTCTATTGGAGTTCTTGGGTTTATTGTTTGGGCCCATCATATGTTTACGGTGGGGCTTGATGTGGATACTCGAGCATATTTTACTGCAGCTACTATGATTATTGCTGTGCCAACTGGGGTTAAGGTTTTTAGGTGATTAGCCACTCTTTATGGCTCTCCTGTTACTATTTTATCTTCTGAGCCAGTGTTATTTTGGGTAAACGGGTTTATTTTTTTATTTACTATTGGGGGGCTTACTGGAGTAGTGCTGTCTAATGCTAGATTAGATGTGTCTCTTCATGACACTtATtatgttgttGCT
>PZ543779
-----------------------------------------GCATTTGGGTGAGCTTTCTCTGTATGGGTGGTCAGTTTTAATAACTGCTGTTTTATTATTGACTTCTCTTCCGGTTTTAGCTGGTGCTATTACTATGTTGCTTTGTGATCGAAATTTTAATACTTCTTTTTTTGATCCGATGGGTGGGGGTGATCCGATTCTTTTTCAGCATTTATTTTGGTTTTTTGGTCATCCTGAGGTTTATATTTTGATTTTGCCAGGTTTTGGTTTGATTTCTCAAATAGTAATGTTTTATTCTTCTAAGGATCAGGCATTCGGGCATTTGGGTATGATTTTTGCTATGATTTCTATTGGAGTTCTTGGGTTTATTGTTTGGGCCCATCATATGTTTACGGTGGGGCTTGATGTGGATACTCGAGCATATTTTACTGCAGCTACTATGATTATTGCTGTGCCAACTGGGGTTAAGGTTTTTAGGTGATTAGCCACTCTTTATGGCTCTCCTGTTACTATTTTATCTTCTGAGCCAGTGTTATTTTGGGTAAACGGGTTTATTTTTTTATTTACTATTGGGGGGCTTACTGGAGTAGTGCTGTCTAATGCTAGATTAGATGTGTCTCTTCATGACACTTATtATGTTGttgct
>PZ543780
-----------------------------------------GCATTTGGGTGAGCTTTCTCTGTATGGGTGGTCAGTTTTAATAACTGCTGTTTTATTATTGACTTCTCTTCCGGTTTTAGCTGGTGCTATTACTATGTTGCTTTGTGATCGAAATTTTAATACTTCTTTTTTTGATCCGATGGGTGGGGGTGATCCGATTCTTTTTCAGCATTTATTTTGGTTTTTTGGTCATCCTGAGGTTTATATTTTGATTTTGCCAGGTTTTGGTTTGATTTCTCAAATAGTAATGTTTTATTCTTCTAAGGATCAGGCATTCGGGCATTTGGGTATGATTTTTGCTATGATTTCTATTGGAGTTCTTGGGTTTATTGTTTGGGCCCATCATATGTTTACGGTGGGGCTTGATGTGGATACTCGAGCATATTTTACTGCAGCTACTATGATTATTGCTGTGCCAACTGGGGTTAAGGTTTTTAGGTGATTAGCCACTCTTTATGGCTCTCCTGTTACTATTTTATCTTCTGAGCCAGTGTTATTTTGGGTAAACGGGTTTATTTTTTTATTTACTATTGGGGGGCTTACTGGAGTAGTGCTGTCTAATGCTAGATTAGATGTGTCTCTTCATGACACTTATTATGTTGTtgct
>PZ543766
ATTAATTTTATTTCTACTTTGGTAGCTAATAATAAGAATAAGCATTTGGGTGAGCTTTCTCTGTATGGGTGGTCAGTTTTAATAACTGCTGTTTTATTATTGACTTCTCTTCCGGTTTTAGCTGGTGCTATTACTATGTTGCTTTGTGATCGAAATTTTAATACTTCTTTTTTTGATCCGATGGGTGGGGGTGATCCGATTCTTTTTCAGCATTTATTTTGGTTTTTTGGTCATCCTGAGGTTTATATTTTGATTTTGCCAGGTTTTGGTTTGATTTCTCAAATAGTAATGTTTTATTCTTCTAAGGATCAGGCATTCGGGCATTTGGGTATGATTTTTGCTATGATTTCTATTGGAGTTCTTGGGTTTATTGTTTGGGCCCATCATATGTTTACGGTGGGGCTTGATGTGGATACTCGAGCATATTTTACTGCAGCTACTATGATTATTGCTGTGCCAACTGGGGTTAAGGTTTTTAGGTGATTAGCCACTCTTTATGGCTCTCCTGTTACTATTTTATCTTCTGAGCCAGTGTTATTTTGGGTAAACGGGTTTATTTTTTTATTTACTATTGGGGGGCTTACTGGAGTAGTGCTGTCTAATGCTAGATTAGATGTGTCTCTTCATGACACTTATTATGTTGTTGCT
>PZ543767
ATTAATTTTATTTCTACTTTGGTAGCTAATAATAAGAATAAGCATTTGGGTGAGCTTTCTCTGTATGGGTGGTCAGTTTTAATAACTGCTGTTTTATTATTGACTTCTCTTCCGGTTTTAGCTGGTGCTATTACTATGTTGCTTTGTGATCGAAATTTTAATACTTCTTTTTTTGATCCGATGGGTGGGGGTGATCCGATTCTTTTTCAGCATTTATTTTGGTTTTTTGGTCATCCTGAGGTTTATATTTTGATTTTGCCAGGTTTTGGTTTGATTTCTCAAATAGTAATGTTTTATTCTTCTAAGGATCAGGCATTCGGGCATTTGGGTATGATTTTTGCTATGATTTCTATTGGAGTTCTTGGGTTTATTGTTTGGGCCCATCATATGTTTACGGTGGGGCTTGATGTGGATACTCGAGCATATTTTACTGCAGCTACTATGATTATTGCTGTGCCAACTGGGGTTAAGGTTTTTAGGTGATTAGCCACTCTTTATGGCTCTCCTGTTACTATTTTATCTTCTGAGCCAGTGTTATTTTGGGTAAACGGGTTTATTTTTTTATTTACTATTGGGGGGCTTACTGGAGTAGTGCTGTCTAATGCTAGATTAGATGTGTCTCTTCATGACACTTATTATGTTGTTGCT
>PZ543769
ATTAATTTTATTTCTACTTTGGTAGCTAATAATAAGAATAAGCATTTGGGTGAGCTTTCTCTGTATGGGTGGTCAGTTTTAATAACTGCTGTTTTATTATTGACTTCTCTTCCGGTTTTAGCTGGTGCTATTACTATGTTGCTTTGTGATCGAAATTTTAATACTTCTTTTTTTGATCCGATGGGTGGGGGTGATCCGATTCTTTTTCAGCATTTATTTTGGTTTTTTGGTCATCCTGAGGTTTATATTTTGATTTTGCCAGGTTTTGGTTTGATTTCTCAAATAGTAATGTTTTATTCTTCTAAGGATCAGGCATTCGGGCATTTGGGTATGATTTTTGCTATGATTTCTATTGGAGTTCTTGGGTTTATTGTTTGGGCCCATCATATGTTTACGGTGGGGCTTGATGTGGATACTCGAGCATATTTTACTGCAGCTACTATGATTATTGCTGTGCCAACTGGGGTTAAGGTTTTTAGGTGATTAGCCACTCTTTATGGCTCTCCTGTTACTATTTTATCTTCTGAGCCAGTGTTATTTTGGGTAAACGGGTTTATTTTTTTATTTACTATTGGGGGGCTTACTGGAGTAGTGCTGTCTAATGCTAGATTAGATGTGTCTCTTCATGACACTTATTATGTTGTTGCT
>PZ543770
ATTAATTTTATTTCTACTTTGGTAGCTAATAATAAGAATAAGCATTTGGGTGAGCTTTCTCTGTATGGGTGGTCAGTTTTAATAACTGCTGTTTTATTATTGACTTCTCTTCCGGTTTTAGCTGGTGCTATTACTATGTTGCTTTGTGATCGAAATTTTAATACTTCTTTTTTTGATCCGATGGGTGGGGGTGATCCGATTCTTTTTCAGCATTTATTTTGGTTTTTTGGTCATCCTGAGGTTTATATTTTGATTTTGCCAGGTTTTGGTTTGATTTCTCAAATAGTAATGTTTTATTCTTCTAAGGATCAGGCATTCGGGCATTTGGGTATGATTTTTGCTATGATTTCTATTGGAGTTCTTGGGTTTATTGTTTGGGCCCATCATATGTTTACGGTGGGGCTTGATGTGGATACTCGAGCATATTTTACTGCAGCTACTATGATTATTGCTGTGCCAACTGGGGTTAAGGTTTTTAGGTGATTAGCCACTCTTTATGGCTCTCCTGTTACTATTTTATCTTCTGAGCCAGTGTTATTTTGGGTAAACGGGTTTATTTTTTTATTTACTATTGGGGGGCTTACTGGAGTAGTGCTGTCTAATGCTAGATTAGATGTGTCTCTTCATGACACTTATTATGTTGTTGCT
>PZ543731
TTTAATTTTATTTCTACTTTGGTAGCTAATTATAAGAATAAGCATTTGGGTGAGCTTTCTCTGTATGGGTGGTCAGTTTTAATAACTGCTGTTTTATTATTGACTTCTCTTCCGGTTTTAGCTGGTGCTATTACTATGTTGCTTTGTGATCGAAATTTTAATACTTCTTTTTTTGATCCGATGGGTGGGGGTGATCCGATTCTTTTTCAGCATTTATTTTGGTTTTTTGGTCATCCTGAGGTTTATATTTTGATTTTGCCAGGTTTTGGTTTGATTTCTCAAATAGTAATGTTTTATTCTTCTAAGGATCAGGCATTCGGGCATTTGGGTATGATTTTTGCTATGATTTCTATTGGAGTTCTTGGGTTTATTGTTTGGGCCCATCATATGTTTACGGTGGGGCTTGATGTGGATACTCGAGCATATTTTACTGCAGCTACTATGATTATTGCTGTGCCAACTGGGGTTAAGGTTTTTAGGTGATTAGCCACTCTTTATGGCTCTCCTGTTACTATTTTATCTTCTGAGCCAGTGTTATTTTGGGTAAACGGGTTTATTTTTTTATTTACTATTGGGGGGCTTACTGGAGTAGTGCTGTCTAATGCTAGATTAGATGTGTCTCTTCATGACACTTATTATGTTGTTGCT
>PZ543740
ATTAATTTTATTTCTACTTTGGTAGCTAATAATAAGAATAAGCATTTGGGTGAGCTTTCTCTGTATGGGTGGTCAGTTTTAATAACTGCTGTTTTATTATTGACTTCTCTTCCGGTTTTAGCTGGTGCTATTACTATGTTGCTTTGTGATCGAAATTTTAATACTTCTTTTTTTGATCCGATGGGTGGGGGTGATCCGATTCTTTTTCAGCATTTATTTTGGTTTTTTGGTCATCCTGAGGTTTATATTTTGATTTTGCCAGGTTTTGGTTTGATTTCTCAAATAGTAATGTTTTATTCTTCTAAGGATCAGGCATTCGGGCATTTGGGTATGATTTTTGCTATGATTTCTATTGGAGTTCTTGGGTTTATTGTTTGGGCCCATCATATGTTTACGGTGGGGCTTGATGTGGATACTCGAGCATATTTTACTGCAGCTACTATGATTATTGCTGTGCCAACTGGGGTCAAGGTTTTTAGGTGATTAGCCACTCTTTATGGCTCTCCTGTTACTATTTTATCTTCTGAGCCAGTGTTATTTTGGGTAAACGGGTTTATTTTTTTATTTACTATTGGGGGGCTTACTGGAGTAGTGCTGTCTAATGCTAGATTAGATGTGTCTCTTCATGACACTTATTATGTTGTTGCC
>PZ543746
ATTAATTTTATTTCTACTTTGGTAGCTAATAATAAGAATAAGCATTTGGGTGAGCTTTCTCTGTATGGGTGGTCAGTTTTAATAACTGCTGTTTTATTATTGACTTCTCTTCCGGTTTTAGCTGGTGCTATTACTATGTTGCTTTGTGATCGAAATTTTAATACTTCTTTTTTTGATCCGATGGGTGGGGGTGATCCGATTCTTTTTCAGCATTTATTTTGGTTTTTTGGTCATCCTGAGGTTTATATTTTGATTTTGCCAGGTTTTGGTTTGATTTCTCAAATAGTAATGTTTTATTCTTCTAAGGATCAGGCATTCGGGCATTTGGGTATGATTTTTGCTATGATTTCTATTGGAGTTCTTGGGTTTATTGTTTGGGCCCATCATATGTTTACGGTGGGGCTTGATGTGGATACTCGAGCATATTTTACTGCAGCTACTATGATTATTGCTGTGCCAACTGGGGTCAAGGTTTTTAGGTGATTAGCCACTCTTTATGGCTCTCCTGTTACTATTTTATCTTCTGAGCCAGTGTTATTTTGGGTAAACGGGTTTATTTTTTTATTTACTATTGGGGGGCTTACTGGAGTAGTGCTGTCTAATGCTAGATTAGATGTGTCTCTTCATGACACTTATTATGTTGTTGCT
>PZ543772
-----------------------------------------GCATTTGGGTGAGCTTTCTCTGTATGGGTGGTCAGTTTTAATAACTGCTGTTTTATTATTGACTTCTCTTCCGGTTTTAGCTGGTGCTATTACTATGTTGCTTTGTGATCGAAATTTTAATACTTCTTTTTTTGATCCGATGGGTGGGGGTGATCCGATTCTTTTTCAGCATTTATTTTGGTTTTTTGGTCATCCTGAGGTTTATATTTTGATTTTGCCAGGTTTTGGTTTGATTTCTCAAATAGTAATGTTTTATTCTTCTAAGGATCAGGCATTCGGGCATTTGGGTATGATTTTTGCTATGATTTCTATTGGAGTTCTTGGGTTTATTGTTTGGGCCCATCATATGTTTACGGTGGGGCTTGATGTGGATACTCGAGCATATTTTACTGCAGCTACTATGATTATTGCTGTGCCAACTGGGGTCAAGGTTTTTAGGTGATTAGCCACTCTTTATGGCTCTCCTGTTACTATTTTATCTTCTGAGCCAGTGTTATTTTGGGTAAACGGGTTTATTTTTTTATTTACTATTGGGGGGCTTACTGGAGTAGTGCTGTCTAATGCTAGATTAGATGTGTCTCTTCATGACACTTATTATGttgttgCT
>PZ543775
-----------------------------------------GCATTTGGGTGAGCTTTCTCTGTATGGGTGGTCAGTTTTAATAACTGCTGTTTTATTATTGACTTCTCTTCCGGTTTTAGCTGGTGCTATTACTATGTTGCTTTGTGATCGAAATTTTAATACTTCTTTTTTTGATCCGATGGGTGGGGGTGATCCGATTCTTTTTCAGCATTTATTTTGGTTTTTTGGTCATCCTGAGGTTTATATTTTGATTTTGCCAGGTTTTGGTTTGATTTCTCAAATAGTAATGTTTTATTCTTCTAAGGATCAGGCATTCGGGCATTTGGGTATGATTTTTGCTATGATTTCTATTGGAGTTCTTGGGTTTATTGTTTGGGCCCATCATATGTTTACGGTGGGGCTTGATGTGGATACTCGAGCATATTTTACTGCAGCTACTATGATTATTGCTGTGCCAACTGGGGTCAAGGTTTTTAGGTGATTAGCCACTCTTTATGGCTCTCCTGTTACTATTTTATCTTCTGAGCCAGTGTTATTTTGGGTAAACGGGTTTATTTTTTTATTTACTATTGGGGGGCTTACTGGAGTAGTGCTGTCTAATGCTAGATTAGATGTGTCTCTTCATGACACTTATTATgttgtTGCT
>PZ543773
-----------------------------------------GCATTTGGGTGAGCTTTCTCTGTATGGGTGGTCAGTTTTAATAACTGCTGTTTTATTATTGACTTCTCTTCCGGTTTTAGCTGGTGCTATTACTATGTTGCTTTGTGATCGAAATTTTAATACTTCTTTTTTTGATCCGATGGGTGGGGGTGATCCGATTCTTTTTCAGCATTTATTTTGGTTTTTTGGTCATCCTGAGGTTTATATTTTGATTTTGCCAGGTTTTGGTTTGATTTCTCAAATAGTAATGTTTTATTCTTCTAAGGATCAGGCATTCGGGCATTTGGGTATGATTTTTGCTATGATTTCTATTGGAGTTCTTGGGTTTATTGTTTGGGCCCATCATATGTTTACAGTGGGGCTTGATGTGGATACTCGAGCATATTTTACTGCAGCTACTATGATTATTGCTGTGCCAACTGGGGTCAAGGTTTTTAGGTGATTAGCCACTCTTTATGGCTCTCCTGTTACTATTTTATCTTCTGAGCCAGTGTTATTTTGGGTAAACGGGTTTATTTTTTTATTTACTATTGGGGGGCTTACTGGAGTAGTGCTGTCTAATGCTAGATTAGATGTGTCTCTTCATGACACTTATTATGTTgtTGCT
>PZ543774
-----------------------------------------GCATTTGGGTGAGCTTTCTCTGTATGGGTGGTCAGTTTTAATAACTGCTGTTTTATTATTGACTTCTCTTCCGGTTTTAGCTGGTGCTATTACTATGTTGCTTTGTGATCGAAATTTTAATACTTCTTTTTTTGATCCGATGGGTGGGGGTGACCCGATTCTTTTTCAGCATTTATTTTGGTTTTTTGGTCATCCTGAGGTTTATATTTTGATTTTGCCAGGTTTTGGTTTGATTTCTCAAATAGTAATGTTTTATTCTTCTAAGGATCAGGCATTCGGGCATTTGGGTATGATTTTTGCTATGATTTCTATTGGAGTTCTTGGGTTTATTGTTTGGGCCCATCATATGTTTACGGTGGGGCTTGATGTGGATACTCGAGCATATTTTACTGCAGCTACTATGATTATTGCTGTGCCAACTGGGGTCAAGGTTTTTAGGTGATTAGCCACTCTTTATGGCTCTCCTGTTACTATTTTATCTTCTGAGCCAGTGTTATTTTGGGTAAACGGGTTTATTTTTTTATTTACTATTGGGGGGCTTACTGGAGTAGTGCTGTCTAATGCTAGATTAGATGTGTCTCTTCATGACACTTATTATGTTgtTGCT
>PZ543723
ATTAATTTTATTTCTACTTTGGTAGCTAATAACAAGAATAAGCATTTGGGTGAGCTTTCTCTGTACGGGTGGTCAGTTTTAATAACTGCTGTTTTATTATTGACTTCTCTTCCGGTTTTAGCTGGTGCTATTACTATGTTGCTTTGTGATCGAAATTTTAATACTTCTTTTTTTGATCCGATGGGTGGGGGTGATCCGATTCTTTTTCAGCATTTATTTTGGTTTTTTGGTCATCCTGAGGTTTATATTTTGATTTTGCCAGGTTTTGGTTTGATTTCTCAAATAGTAATGTTTTATTCTTCTAAGGATCAGGCATTCGGGCATTTGGGTATGATTTTTGCTATGATTTCTATTGGAGTTCTTGGGTTTATTGTTTGGGCCCATCATATGTTTACGGTGGGGCTTGATGTGGATACTCGAGCATATTTTACTGCAGCTACTATGATTATTGCTGTGCCAACTGGGGTCAAGGTTTTTAGGTGATTAGCCACTCTTTATGGCTCTCCTGTTACTATTTTATCTTCTGAGCCAGTGTTATTTTGGGTAAACGGGTTTATTTTTTTATTTACTATTGGGGGGCTTACTGGAGTAGTGCTGTCTAATGCTAGATTAGATGTGTCTCTTCATGACACTTATTATGTTGTTGCT
>PZ543724
ATTAATTTTATTTCTACTTTGGTAGCTAATAATAAGAATAAGCATTTGGGTGAGCTTTCTCTGTATGGGTGGTCAGTTTTAATAACTGCTGTTTTATTATTGACTTCTCTTCCGGTTTTAGCTGGTGCTATTACTATGTTGCTTTGTGATCGAAATTTCAATACTTCTTTTTTTGATCCGATGGGTGGGGGTGATCCGATTCTTTTTCAGCATTTATTTTGGTTTTTTGGTCATCCTGAGGTTTATATTTTGATTTTGCCAGGTTTTGGTTTGATTTCTCAAATAGTAATGTTTTATTCTTCTAAGGATCAGGCATTCGGGCATTTGGGTATGATTTTTGCTATGATTTCTATTGGAGTTCTTGGGTTTATTGTTTGGGCCCATCATATGTTTACGGTGGGGCTTGATGTGGATACTCGAGCATATTTTACTGCAGCTACTATGATTATTGCTGTGCCAACTGGGGTTAAGGTTTTTAGGTGATTAGCCACTCTTTATGGCTCTCCTGTTACTATTTTATCTTCTGAGCCAGTGTTATTTTGGGTAAACGGGTTTATTTTTTTATTTACTATTGGGGGGCTTACTGGAGTAGTGCTGTCTAATGCTAGATTAGATGTGTCTCTTCATGACACTTATTATGTTGTTGCT
>PZ543727
ATTAATTTTATTTCTACTTTGGTAGCTAATAATAAGAATAAGCATTTGGGTGAGCTTTCTCTGTATGGGTGGTCAGTTTTAATAACTGCTGTTTTATTATTAACTTCTCTTCCGGTTTTAGCTGGTGCTATTACTATGTTGCTTTGTGATCGAAATTTTAATACTTCTTTTTTTGATCCGATGGGTGGGGGTGATCCGATTCTTTTTCAGCATTTATTTTGGTTTTTTGGTCATCCCGAGGTTTATATTTTGATTTTACCAGGTTTTGGTTTGATTTCTCAAATAGTAATGTTTTATTCTTCTAAGGATCAGGCATTCGGGCATTTGGGTATGATTTTTGCTATGATTTCTATTGGAGTTCTTGGGTTTATTGTTTGGGCCCATCATATGTTTACGGTGGGGCTTGATGTGGATACTCGAGCATATTTTACTGCAGCTACTATGATTATTGCTGTGCCAACTGGGGTTAAGGTTTTTAGGTGATTAGCCACTCTTTATGGCTCTCCTGTTACTATTTTATCTTCTGAGCCAGTGTTATTTTGGGTAAACGGGTTTATTTTTTTATTTACTATTGGGGGGCTTACTGGAGTAGTGCTGTCTAATGCTAGATTAGATGTGTCTCTTCATGACACTTATTATGTTGTTGCT
>PZ543732
ATTAATTTTATTTCTACTTTGGTAGCTAATAATAAGAATAAGCATTTGGGTGAGCTTTCTCTGTATGGGTGGTCAGTTTTAATAACTGCTGTTTTATTATTAACTTCACTTCCGGTTTTAGCTGGTGCTATTACTATGTTGCTTTGTGATCGAAATTTTAATACTTCTTTTTTTGATCCGATGGGTGGGGGTGATCCGATTCTTTTTCAGCATTTATTTTGGTTTTTTGGTCATCCTGAGGTTTATATTTTGATTTTGCCAGGTTTTGGTTTGATTTCTCAAATAGTAATGTTTTATTCTTCTAAGGATCAGGCATTCGGGCATTTGGGTATGATTTTTGCTATGATTTCTATTGGAGTTCTTGGGTTTATTGTTTGGGCCCATCATATGTTTACGGTGGGGCTTGATGTGGATACTCGAGCATATTTTACTGCAGCTACTATGATTATTGCTGTGCCAACTGGGGTTAAGGTTTTTAGGTGATTAGCCACTCTTTATGGCTCTCCTGTTACTATTTTATCTTCTGAGCCAGTGTTATTTTGGGTAAACGGGTTTATTTTTTTATTTACTATTGGGGGGCTCACTGGAGTAGTGCTG---------------------------------------------------
>PZ543745
ATTAATTTTTTTTCTACTTTGGTAGCTAATAATAAGAATAAGCATTTGGGTGAGCTTTCTCTGTATGGGTGGTCAGTTTTAATAACTGCTGTTTTATTATTAACTTCACTTCCGGTTTTAGCTGGTGCTATTACTATGTTGCTTTGTGATCGAAATTTTAATACTTCTTTTTTTGATCCGATGGGTGGGGGTGATCCGATTCTTTTTCAGCATTTATTTTGGTTTTTTGGTCATCCTGAGGTTTATATTTTGATTTTGCCAGGTTTTGGTTTGATTTCTCAAATAGTAATGTTTTATTCTTCTAAGGATCAGGCATTCGGGCATTTGGGTATGATTTTTGCTATGATTTCTATTGGAGTTCTTGGGTTTATTGTTTGGGCCCATCATATGTTTACGGTGGGGCTTGATGTGGATACTCGAGCATATTTTACTGCAGCTACTATGATTATTGCTGTGCCAACTGGGGTTAAGGTTTTTAGGTGATTAGCCACTCTTTATGGCTCTCCTGTTACTATTTTATCTTCTGAGCCAGTGTTATTTTGGGTAAACGGGTTTATTTTTTTATTTACTATTGGGGGGCTTACTGGAGTAGTGCTGTCTAATGCTAGATTAGATGTGTCTCTTCATGACACTTATTATGTTGTTGCT
>PZ543752
ATTAATTTTTTTTCTACTTTGGTAGCTAATAATAAGAATAAGCATTTGGGTGAGCTTTCTCTGTATGGGTGGTCAGTTTTAATAACTGCTGTTTTATTATTAACTTCACTTCCGGTTTTAGCTGGTGCTATTACTATGTTGCTTTGTGATCGAAATTTTAATACTTCTTTTTTTGATCCGATGGGTGGGGGTGATCCGATTCTTTTTCAGCATTTATTTTGGTTTTTTGGTCATCCTGAGGTTTATATTTTGATTTTGCCAGGTTTTGGTTTGATTTCTCAAATAGTAATGTTTTATTCTTCTAAGGATCAGGCATTCGGGCATTTGGGTATGATTTTTGCTATGATTTCTATTGGAGTTCTTGGGTTTATTGTTTGGGCCCATCATATGTTTACGGTGGGGCTTGATGTGGATACTCGAGCATATTTTACTGCAGCTACTATGATTATTGCTGTGCCAACTGGGGTTAAGGTTTTTAGGTGATTAGCCACTCTTTATGGCTCTCCTGTTACTATTTTATCTTCTGAGCCAGTGTTATTTTGGGTAAACGGGTTTATTTTTTTATTTACTATTGGGGGGCTTACTGGAGTAGTGCTGTCTAATGCTAGATTAGATGTGTCTCTTCATGACACTTATTATGTTGTTGCT
>PZ543753
ATTAATTTTTTTTCTACTTTGGTAGCTAATAATAAGAATAAGCATTTGGGTGAGCTTTCTCTGTATGGGTGGTCAGTTTTAATAACTGCTGTTTTATTATTAACTTCACTTCCGGTTTTAGCTGGTGCTATTACTATGTTGCTTTGTGATCGAAATTTTAATACTTCTTTTTTTGATCCGATGGGTGGGGGTGATCCGATTCTTTTTCAGCATTTATTTTGGTTTTTTGGCCATCCTGAGGTTTATATTTTGATTTTGCCAGGTTTTGGTTTGATTTCTCAAATAGTAATGTTTTATTCTTCTAAGGATCAGGCATTCGGGCATTTGGGTATGATTTTTGCTATGATTTCTATTGGAGTTCTTGGGTTTATTGTTTGGGCCCATCATATGTTTACGGTGGGGCTTGATGTGGATACTCGAGCATATTTTACTGCAGCTACTATGATTATTGCTGTGCCAACTGGGGTTAAGGTTTTTAGGTGATTAGCCACTCTTTATGGCTCTCCTGTTACTATTTTATCTTCTGAGCCAGTGTTATTTTGGGTAAACGGGTTTATTTTTTTATTTACTATTGGGGGGCTTACTGGAGTAGTGCTGTCTAATGCTAGATTAGATGTGTCTCTTCATGACACTTATTATGTTGTTGCT
>PZ543751
ATTAATTTTATTTCTACTTTGGTAGCTAATAATAAGAATAAGCATTTGGGTGAGCTTTCTCTGTATGGGTGGTCAGTTTTAATAACTGCTGTTTTATTATTGACTTCTCTTCCGGTTTTAGCTGGTGCTATTACTATGTTGCTTTGTGATCGAAATTTTAATACTTCTTTTTTTGATCCGATGGGTGGGGGTGATCCGATTCTTTTTCAGCATTTATTTTGGTTTTTTGGTCATCCTGAGGTTTATATTTTGATTTTGCCAGGTTTTGGTTTGATTTCTCAAATAGTAATGTTTTATTCTTCTAAGGATCAGGCATTCGGGCATTTGGGTATGATTTTTGCTATGATTTCTATTGGAGTTCTTGGGTTTATTGTTTGGGCCCATCATATGTTTACGGTGGGGCTTGATGTGGATACTCGAGCATATTTTACTGCAGCTACTATGATTATTGCTGTGCCTACTGGGGTTAAGGTTTTTAGGTGATTAGCCACTCTTTATGGCTCTCCTGTTACTATTTTATCTTCTGAGCCAGTGTTATTTTGGGTAAACGGGTTTATTTTTTTATTTACTATTGGGGGGCTTACTGGAGTAGTGCTGTCTAATGCTAGATTAGATGTGTCTCTTCATGACACTTATAATGTTGTTGCT
>PZ543728
ATTAATTTTATTTCTACTTTGGTAGCTAATTATAAGAATAAGCATTTGGGTGAGCTTTCTCCGTATGGGTGGTCAGTTTTAATAACTGCTGTTTTATTATTAACTTCTCTTCCGGTTTTAGCTGGTGCTATTACTATGTTGCTTTGTGATCGAAATTTTAATACTTCTTTTTTTGACCCGATGGGTGGGGGTGATCCGATTCTTTTTCAGCATTTATTTTGGTTTTTTGGTCATCCTGAGGTTTATATTTTGATTTTGCCAGGTTTTGGTTTGATTTCTCAAATAGTAATGTTTTATTCTTCTAAGGATCAGGCATTCGGGCATTTGGGTATGATTTTTGCTATGATTTCTATTGGAGTTCTTGGGTTTATTGTTTGGGCCCATCATATGTTTACGGTGGGGCTTGATGTGGATACTCGAGCATATTTTACTGCAGCTACTATGATTATTGCTGTGCCAACTGGGGTTAAGGTTTTTAGGTGATTAGCCACTCTGTATGGCTCTCCTGTTACTATTTTATCTTCTGAGCCAGTGTTATTTTGGGTAAACGGGTTTATTTTTTTATTTACTATTGGGGGGCTTACTGGAGTAGTGCTATCTAATGCTAGA---------------------------------------
>PZ543747
ATTAATTTTATTTCTACTTTGGTGGCTAATAACAAGAATAAGTATTTAGGAGAGCTTTCTTTGTACGGGTGGTCAGTTCTTATAACTGCTGTTTTATTATTGACCTCTCTTCCGGTATTAGCTGGCGCTATTACAATGCTGCTTTGTGATCGAAATTTTAATACTTCGTTTTTTGATCCGATGGGAGGGGGAGACCCAATTCTTTTTCAGCATTTATTCTGGTTTTTTGGCCATCCTGAAGTTTATATATTGATTTTACCAGGTTTTGGTTTGATATCTCAAATAGTAATGTTTTATTCTTCTAAGGACCAGTCATTTGGTCATTTAGGTATGATTTTTGCTATGATTTCTATTGGAGTTCTTGGGTTTATTGTTTGGGCTCACCATATGTTTACGGTGGGGCTTGATGTGGATACACGAGCATATTTTACAGCGGCTACTATGATTATTGCTGTGCCCACTGGGGTTAAGGTTTTTAGGTGATTAGCCACTCTTTATGGCTCGCCAGTTACTGTTTTGTCTTCCGAGCCGGTTTTGTTTTGGGTGAATGGATTTATTTTTTTGTTCACTATAGGGGGGTTAACAGGAGTGGTTTTGTCTAATGCTAGGTTGGATGTGTCCCTTCATGACACTTATTATGTTGTGGCC
>PZ543748
ATTAATTTTATTTCTACTTTGGTGGCTAATAACAAGAATAAGTATTTAGGAGAGCTTTCTTTGTACGGGTGGTCAGTTCTTATAACTGCTGTTTTATTATTGACCTCTCTTCCGGTGTTAGCTGGCGCTATTACAATGCTACTTTGTGATCGAAATTTTAATACTTCGTTTTTTGATCCGATGGGAGGGGGAGACCCAATTCTTTTTCAGCATTTATTCTGGTTTTTTGGCCATCCTGAAGTTTATATATTGATTTTACCAGGTTTTGGTTTGATATCTCAAATAGTAATGTTTTATTCGTCTAAGGACCAGTCATTTGGTCATTTAGGTATGATTTTTGCTATGATTTCTATTGGAGTTCTTGGGTTTATTGTTTGGGCTCACCATATGTTTACGGTGGGGCTTGATGTGGATACACGAGCATATTTTACAGCGGCTACTATGATTATTGCTGTGCCCACTGGGGTTAAGGTTTTTAGGTGATTAGCCACTCTTTATGGCTCGCCAGTTACTGTTTTGTCTTCCGAGCCGGTTTTGTTTTGGGTGAATGGATTTATTTTTTTGTTCACTATAGGGGGGTTAACAGGAGTGGTTTTGTCTAATGCTAGGTTGGATGTGTCCCTTCATGACACTTATTATGTTGTGGCC
>PZ543749
ATTAATTTTATTTCTACTTTGGTGGCTAATAACAAGAATAAGTATTTAGGAGAGCTTTCTTTGTATGGGTGGTCAGTTCTTATAACTGCTGTTTTATTATTGACCTCTCTTCCAGTATTAGCTGGCGCTATTACAATGCTACTTTGTGATCGAAATTTTAATACTTCTTTTTTTGATCCGATGGGAGGGGGAGACCCAATTCTTTTTCAACATTTATTCTGGTTTTTTGGCCATCCTGAAGTTTATATATTGATTTTACCAGGTTTTGGTTTGATATCTCAAATAGTAATGTTTTATTCTTCTAAGGACCAGGCATTTGGTCATTTAGGTATGATTTTTGCTATGATTTCTATTGGAGTTCTTGGGTTTATTGTTTGGGCTCACCATATGTTTACGGTGGGGCTTGACGTGGATACACGAGCATATTTTACAGCGGCTACTATGATTATTGCTGTGCCCACTGGGGTTAAGGTTTTTAGGTGATTAGCCACTCTTTATGGCTCGCCAGTTACTGTTTTGTCTTCCGAGCCGGTTTTGTTTTGGGTGAATGGATTTATTTTTTTGTTCACTATAGGGGGGTTAACAGGAGTGGTTTTGTCTAATGCTAGGTTGGATGTGTCCCTTCATGACACTTATTATGTTGTGGCC
>PZ543750
ATCAATTTTATTTCTACTTTGGTGGCTAATAACAAGAATAAGTATTTAGGAGAGCTTTCTTTGTACGGGTGGTCAGTTCTTATAACTGCTGTTTTATTATTGACCTCTCTTCCGGTTTTAGCTGGCGCTATTACAATGCTACTTTGTGATCGAAATTTTAATACTTCTTTTTTTGATCCGATGGGAGGGGGAGACCCGATTCTTTTTCAACATTTATTCTGGTTTTTTGGCCATCCTGAAGTTTATATATTGATTTTACCAGGTTTTGGTTTGATATCTCAAATAGTAATGTTTTATTCTTCTAAGGACCAGTCATTTGGTCATTTAGGTATGATTTTTGCTATGATTTCTATTGGAGTTCTTGGGTTTATTGTTTGGGCTCACCATATGTTTACGGTGGGGCTTGACGTGGATACACGAGCATATTTTACAGCGGCTACTATGATTATTGCTGTGCCCACTGGGGTTAAGGTTTTTAGGTGATTAGCCACTCTTTATGGCTCGCCAGTTACTGTTTTGTCTTCCGAGCCGGTTTTGTTTTGGGTGAATGGATTTATTTTTTTGTTCACTATGGGGGGGTTAACAGGAGTGGTTTTGTCTAATGCTAGGTTGGATGTGTCCCTTCATGACACTTACTATGTTGTGGCC
>PZ543759
ATAAATTTTATTTCTACTTTGGTAGCTAATAACAAGAATAAGTATTTGGGAGAGCTTTCTTTATATGGGTGGTCAGTTCTTATAACTGCTGTTTTATTGTTAACTTCTCTTCCAGTTTTAGCTGGGGCTATTACGATGTTGCTTTGTGATCGAAATTTTAAAACTTCATTTTTTGATCCAATGGGTGGGGGAGACCCTATTTTGTTCCAACATTTATTTTGGTTTTTTGGTCATCCTGAAGTTTATATATTGATTTTGCCAGGTTTTGGTTTAATTTCTCAAATAGTAATGTTTTATTCTTCTAAGGATCAGGCGTTTGGTCATTTGGGTATGATTTTTGCTATGATTTCTATTGGAGTTCTTGGGTTTATTGTTTGGGCTCATCATATGTTTACGGTGGGGCTTGATGTGGATACTCGCGCGTATTTTACAGCAGCTACTATGATTATTGCTGTGCCGACTGGGGTTAAGGTTTTTAGGTGATTAGCCACTCTTTATGGTTCGCCTGTTACTATTTTATCTTCTGAGCCAGTTTTATTTTGGGTTAATGGGTTTATTTTTTTGTTTACTATAGGGGGATTAACTGGGGTTGTATTGTCTAATGCTAGGTTGGATGTGTCCCTTCATGACACTTATTATGTTGTTGCT
>PZ543764
ATAAATTTTATTTCTACTTTGGTAGCTAATAACAAGAATAAGTATTTGGGAGAGCTTTCTTTATATGGGTGGTCAGTTCTTATAACTGCTGTTTTATTGTTAACTTCTCTTCCAGTTTTAGCTGGGGCTATTACGATGTTGCTTTGTGATCGAAATTTTAAAACTTCATTTTTTGATCCAATGGGTGGGGGAGACCCTATTTTGTTCCAACATTTATTTTGGTTTTTTGGTCATCCTGAAGTTTATATATTGATTTTGCCAGGTTTTGGTTTAATTTCTCAAATAGTAATGTTTTATTCTTCTAAGGATCAGGCGTTTGGTCATTTGGGTATGATTTTTGCTATGATTTCTATTGGAGTTCTTGGGTTTATTGTTTGGGCTCATCATATGTTTACGGTGGGGCTTGATGTGGATACTCGCGCGTATTTTACAGCAGCTACTATGATTATTGCTGTGCCGACTGGGGTTAAGGTTTTTAGGTGATTAGCCACTCTTTATGGTTCGCCTGTTACTATTTTATCTTCTGAGCCAGTTTTATTTTGGGTTAATGGGTTTATTTTTTTGTTTACTATAGGGGGATTAACTGGGGTTGTATTGTCTAATGCTAGGTTGGATGTGTCCCTTCATGACACTTATTATGTTGTTGCT
>PZ543760
ATAAATTTTATTTCTACTTTGGTAGCTAATAACAAGAATAAGTATTTGGGAGAGCTTTCTTTATATGGGTGGTCAGTTCTTATAACTGCTGTTTTATTGTTAACTTCTCTTCCAGTTTTAGCTGGGGCTATTACGATGTTGCTTTGTGATCGAAATTTTAAAACTTCATTTTTTGATCCAATGGGTGGGGGAGACCCTATTTTGTTCCAACATTTATTTTGGTTTTTTGGTCATCCTGAAGTTTATATATTGATTTTGCCAGGTTTTGGTTTAATTTCTCAAATAGTAATGTTTTATTCTTCTAAGGATCAGGCGTTTGGTCATTTGGGTATGATTTTTGCTATGATTTCTATTGGAGTTCTTGGGTTTATTGTTTGGGCTCATCATATGTTTACGGTGGGGCTTGATGTGGATACTCGCGCGTATTTTACAGCAGCTACTATGATTATTGCTGTGCCGACTGGGGTTAAGGTTTTTAGGTGATTAGCCACTCTTTATGGTTCGCCCGTTACTATTTTATCTTCTGAGCCAGTTTTATTTTGGGTTAATGGGTTTATTTTTTTGTTTACTATAGGGGGATTAACTGGGGTTGTATTGTCTAATGCTAGGTTGGATGTGTCCCTTCATGACACTTATTATGTTGTTGCT
>PZ543765
ATAAATTTTATTTCTACTTTGGTAGCTAATAACAAGAATAAGTATTTGGGAGAGCTTTCTTTATATGGGTGGTCAGTTCTTATAACTGCTGTTTTATTGTTAACTTCTCTTCCAGTTTTAGCTGGGGCTATTACGATGTTGCTTTGTGATCGAAATTTTAAAACTTCATTTTTTGATCCAATGGGTGGGGGAGACCCTATTTTGTTCCAACATTTATTTTGGTTTTTTGGTCATCCTGAAGTTTATATATTGATTTTGCCAGGTTTTGGTTTAATTTCTCAAATAGTAATGTTTTATTCTTCTAAGGATCAGGCGTTTGGTCATTTGGGTATGATTTTTGCTATGATTTCTATTGGAGTTCTTGGGTTTATTGTTTGGGCTCATCATATGTTTACGGTGGGGCTTGATGTGGATACTCGCGCGTATTTTACAGCAGCTACTATGATTATTGCTGTGCCGACTGGGGTTAAGGTTTTTAGGTGATTAGCCACTCTTTATGGTTCGCCCGTTACTATTTTATCTTCTGAGCCAGTTTTATTTTGGGTTAATGGGTTTATTTTTTTGTTTACTATAGGGGGATTAACTGGGGTTGTATTGTCTAATGCTAGGTTGGATGTGTCCCTTCATGACACTTATTATGTTGTTGCT
>PZ543761
ATAAATTTTATTTCTACTTTGGTAGCTAATAACAAGAATAAGTATTTGGGAGAGCTTTCTTTATATGGGTGGTCAGTTCTTATAACTGCTGTTTTATTGTTAACTTCTCTTCCAGTTTTAGCTGGGGCTATTACGATGTTGCTTTGCGATCGAAATTTTAAAACTTCATTTTTTGATCCAATGGGTGGGGGAGACCCTATTCTGTTCCAACATTTATTTTGGTTTTTTGGTCATCCTGAAGTTTATATATTGATTTTGCCAGGTTTTGGTTTAATTTCTCAAATAGTAATGTTTTATTCTTCTAAGGATCAGGCGTTTGGTCATTTGGGTATGATTTTTGCTATGATTTCTATTGGAGTCCTTGGGTTTATTGTTTGGGCTCATCATATGTTTACGGTGGGGCTTGATGTGGATACTCGTGCGTATTTTACAGCAGCTACTATGATTATTGCTGTGCCGACTGGGGTTAAGGTTTTTAGGTGGTTAGCCACTCTTTATGGTTCGCCCGTTACTATTTTATCTTCTGAGCCAGTTTTATTTTGGGTTAATGGGTTTATTTTTTTGTTTACTATAGGGGGATTAACTGGGGTTGTATTGTCTAATGCTAGGTTGGATGTGTCCCTTCATGACACTTATTATGTTGTTGCT
>PZ543756
ATTAATTTTATTTCAACTATGGTAGCTAATAATAAGAACAGGTATTTGGGTGAGCTTTCTCTTTATGGGTGGTCAGTTCTTATAACCGCTGTTTTATTATTAACTTCTCTTCCAGTTTTAGCTGGTGCTATAACGATGTTACTTTGTGATCGAAAATTTAATACTTCTTTTTTTGATCCTATGGGAGGGGGGGATCCTATTTTATTCCAACATTTATTTTGGTTTTTTGGTCATCCTGAGGTTTATATATTAATTTTACCAGGTTTTGGTTTGATTTCCCAAATAGTTATGTTTTATTCTTCTAAGGATCAGGCATTTGGTCATTTAGGTATGATTTTTGCTATGATTTCTATTGGAGTTCTTGGGTTTATTGTTTGGGCTCATCATATGTTTACGGTAGGGCTTGACGTGGATACTCGGGCCTATTTTACAGCAGCTACTATGATTATTGCTGTGCCGACTGGGGTTAAGGTTTTTAGGTGGTTGGCTACTCTTTATGGTTCACCAGTCACTGTTTTGTCTTCTGAGCCGGTTTTATTTTGAGTAAATGGATTTATTTTTTTGTTTACTATAGGTGGGTTAACTGGGGTGGTATTGTCCAAAGCTAGGTTGGATGTGTCTCTGCATGATACTTATTATGTTGTTGCC
>PZ543757
ATTAATTTTATTTCAACTATGGTAGCTAATAACAAGAACAGGTATTTGGGTGAGCTTTCTCTCTATGGGTGGTCAGTTCTTATAACCGCTGTTTTATTATTAACTTCTCTTCCAGTTTTAGCTGGTGCTATAACGATGTTACTTTGTGATCGAAAATTTAATACTTCTTTTTTTGATCCTATGGGAGGGGGGGATCCTATTTTATTCCAACATTTATTTTGGTTTTTTGGTCATCCTGAGGTTTATATATTAATTTTACCAGGTTTTGGTTTGATTTCCCAAATAGTTATGTTTTATTCTTCTAAGGATCAGGCATTTGGTCATTTAGGTATGATTTTTGCTATGATTTCTATTGGAGTTCTTGGGTTTATTGTTTGGGCTCATCATATGTTTACGGTAGGGCTTGACGTGGATACTCGGGCCTATTTTACAGCAGCTACTATGATTATTGCTGTGCCGACTGGGGTTAAGGTTTTTAGGTGGTTGGCTACTCTTTATGGTTCACCAGTCACTGTTTTGTCTTCTGAGCCGGTTTTATTTTGAGTAAATGGATTTATTTTTTTGTTTACTATAGGTGGGTTAACTGGGGTGGTATTGTCCAAAGCTAGGTTGGATGTGTCTCTGCATGATACTTATTATGTTGTTGCC
>PZ543758
ATTAATTTTATTTCAACTATGGTAGCTAATAATAAGAACAGATATTTGGGTGAGCTTTCTCTCTATGGGTGGTCAGTTCTTATAACCGCTGTTTTATTATTAACTTCTCTTCCAGTTTTAGCTGGTGCTATAACGATGTTACTTTGTGATCGAAAATTTAATACTTCTTTTTTTGATCCTATGGGAGGAGGGGATCCTATTTTATTCCAACATTTATTTTGGTTTTTTGGTCATCCTGAGGTTTATATATTAATTTTACCAGGTTTTGGTTTGATTTCCCAAATAGTTATGTTTTATTCTTCTAAGGATCAGGCATTTGGTCATTTAGGTATGATTTTTGCTATGATTTCTATTGGAGTTCTTGGGTTTATTGTTTGGGCTCATCATATGTTTACGGTAGGGCTTGACGTGGATACTCGGGCCTATTTTACAGCAGCTACTATGATTATTGCTGTGCCGACTGGGGTTAAGGTTTTTAGGTGGTTGGCTACTCTTTATGGTTCACCAGTCACTGTTTTGTCTTCTGAGCCGGTTTTATTTTGAGTAAATGGATTTATTTTTTTGTTTACTATAGGTGGGTTAACTGGGGTGGTATTGTCCAAAGCTAGGTTGGATGTGTCTCTGCATGATACTTATTATGTTGTTGCC
>PZ543719
ATTAATTTTATTTCTACTTTGGTGGCTAATAATAAGAATAAGTATTTAGTGGAGCTTTCTTTGTATGGGTGGTCAGTTCTTATAACTGCTGTTTTATTGTTGACTTCTCTTCCTGTACTGGCGGGTGCTATTACAATGTTACTTTGTGACCGGAATTTTAATACCTCTTTTTTTGACCCTATGGGAGGGGGGGATCCTATTCTTTTTCAACATTTATTTTGGTTTTTTGGCCACCCTGAGGTTTATATATTAATTTTACCTGGTTTTGGTTTGATTTCTCAAATAGTAATGTTTTATTCCTCTAAGGACCAGGCGTTTGGTCATTTGGGTATGATTTTTGCTATGGTTACTATTGGTGTTCTTGGATTTATTGTTTGGGCGCACCATATGTTTACGGTGGGGCTTGATGTAGACACACGAGCTTATTTTACAGCAGCCACTATGATCATCGCTGTGCCGACAGGGGTTAAGGTTTTTAGGTGGTTAGCTACTCTTTATGGTTCGCCAGTTACTGTTATGTCTTCCGAACCAGTTTTATTTTGGGTAAAAGGATTTATTTTTTTGTTTACTATAGGGGGGGTAACTGGGGTAGTTCTGTCTAATGCTAGGCTGGATGTATCCCTTCATGATACTTACTATGTTGTTGCT
>PZ543734
ATTAATTTTATTTCTACTTTGGTGGCTAATAATAAGAATAAGTATTTAGTGGAGCTTTCTTTGTATGGGTGGTCAGTTCTTATAACTGCTGTTTTATTGTTGACTTCTCTTCCTGTACTGGCGGGTGCTATTACAATGTTACTTTGTGACCGGAATTTTAATACCTCTTTTTTTGACCCTATGGGAGGGGGGGATCCTATTCTTTTTCAACATTTATTTTGGTTTTTTGGCCACCCTGAGGTTTATATATTAATTTTACCTGGTTTTGGTTTGATTTCTCAAATAGTAATGTTTTATTCCTCTAAGGACCAGGCGTTTGGTCATTTGGGTATGATTTTTGCTATGGTTACTATTGGTGTTCTTGGATTTATTGTTTGGGCGCACCATATGTTTACGGTGGGGCTTGATGTAGACACACGAGCTTATTTTACAGCAGCCACTATGATCATCGCTGTGCCGACAGGGGTTAAGGTTTTTAGGTGGTTAGCTACTCTTTATGGTTCGCCAGTTACTGTTATGTCTTCCGAACCAGTTTTATTTTGGGTAAAAGGATTTATTTTTTTGTTTACTATAGGGGGGGTAACTGGGGTAGTTCTGTCTAATGCTAGGCTGGATGTATCCCTTCATGATACTTACTATGTTGTTGCT
>PZ543736
ATTAATTTTATTTCTACTTTGGTGGCTAATAATAAGAATAAGTATTTAGTGGAGCTTTCTTTGTATGGGTGGTCAGTTCTTATAACTGCTGTTTTATTGTTGACTTCTCTTCCTGTACTGGCGGGTGCTATTACAATGTTACTTTGTGACCGGAATTTTAATACCTCTTTTTTTGACCCTATGGGAGGGGGGGATCCTATTCTTTTTCAACATTTATTTTGGTTTTTTGGCCACCCTGAGGTTTATATATTAATTTTACCTGGTTTTGGTTTGATTTCTCAAATAGTAATGTTTTATTCCTCTAAGGACCAGGCGTTTGGTCATTTGGGTATGATTTTTGCTATGGTTACTATTGGTGTTCTTGGATTTATTGTTTGGGCGCACCATATGTTTACGGTGGGGCTTGATGTAGACACACGAGCTTATTTTACAGCAGCCACTATGATCATCGCTGTGCCGACAGGGGTTAAGGTTTTTAGGTGGTTAGCTACTCTTTATGGTTCGCCAGTTACTGTTATGTCTTCCGAACCAGTTTTATTTTGGGTAAAAGGATTTATTTTTTTGTTTACTATAGGGGGGGTAACTGGGGTAGTTCTGTCTAATGCTAGGCTGGATGTATCCCTTCATGATACTTACTATGTTGTTGCT
>PZ543738
ATTAATTTTATTTCTACTTTGGTGGCTAATAATAAGAATAAGTATTTAGTGGAGCTTTCTTTGTATGGGTGGTCAGTTCTTATAACTGCTGTTTTATTGTTGACTTCTCTTCCTGTACTGGCGGGTGCTATTACAATGTTACTTTGTGACCGGAATTTTAATACCTCTTTTTTTGACCCTATGGGAGGGGGGGATCCTATTCTTTTTCAACATTTATTTTGGTTTTTTGGCCACCCTGAGGTTTATATATTAATTTTACCTGGTTTTGGTTTGATTTCTCAAATAGTAATGTTTTATTCCTCTAAGGACCAGGCGTTTGGTCATTTGGGTATGATTTTTGCTATGGTTACTATTGGTGTTCTTGGATTTATTGTTTGGGCGCACCATATGTTTACGGTGGGGCTTGATGTAGACACACGAGCTTATTTTACAGCAGCCACTATGATCATCGCTGTGCCGACAGGGGTTAAGGTTTTTAGGTGGTTAGCTACTCTTTATGGTTCGCCAGTTACTGTTATGTCTTCCGAACCAGTTTTATTTTGGGTAAAAGGATTTATTTTTTTGTTTACTATAGGGGGGGTAACTGGGGTAGTTCTGTCTAATGCTAGGCTGGATGTATCCCTTCATGATACTTACTATGTTGTTGCT
>PZ543742
ATTAATTTTATTTCTACTTTGGTGGCTAATAATAAGAATAAGTATTTAGTGGAGCTTTCTTTGTATGGGTGGTCAGTTCTTATAACTGCTGTTTTATTGTTGACTTCTCTTCCTGTACTGGCGGGTGCTATTACAATGTTACTTTGTGACCGGAATTTTAATACCTCTTTTTTTGACCCTATGGGAGGGGGGGATCCTATTCTTTTTCAACATTTATTTTGGTTTTTTGGCCACCCTGAGGTTTATATATTAATTTTACCTGGTTTTGGTTTGATTTCTCAAATAGTAATGTTTTATTCCTCTAAGGACCAGGCGTTTGGTCATTTGGGTATGATTTTTGCTATGGTTACTATTGGTGTTCTTGGATTTATTGTTTGGGCGCACCATATGTTTACGGTGGGGCTTGATGTAGACACACGAGCTTATTTTACAGCAGCCACTATGATCATCGCTGTGCCGACAGGGGTTAAGGTTTTTAGGTGGTTAGCTACTCTTTATGGTTCGCCAGTTACTGTTATGTCTTCCGAACCAGTTTTATTTTGGGTAAAAGGATTTATTTTTTTGTTTACTATAGGGGGGGTAACTGGGGTAGTTCTGTCTAATGCTAGGCTGGATGTATCCCTTCATGATACTTACTATGTTGTTGCT
>PZ543743
ATTAATTTTATTTCTACTTTGGTGGCTAATAATAAGAATAAGTATTTAGTGGAGCTTTCTTTGTATGGGTGGTCAGTTCTTATAACTGCTGTTTTATTGTTGACTTCTCTTCCTGTACTGGCGGGTGCTATTACAATGTTACTTTGTGACCGGAATTTTAATACCTCTTTTTTTGACCCTATGGGAGGGGGGGATCCTATTCTTTTTCAACATTTATTTTGGTTTTTTGGCCACCCTGAGGTTTATATATTAATTTTACCTGGTTTTGGTTTGATTTCTCAAATAGTAATGTTTTATTCCTCTAAGGACCAGGCGTTTGGTCATTTGGGTATGATTTTTGCTATGGTTACTATTGGTGTTCTTGGATTTATTGTTTGGGCGCACCATATGTTTACGGTGGGGCTTGATGTAGACACACGAGCTTATTTTACAGCAGCCACTATGATCATCGCTGTGCCGACAGGGGTTAAGGTTTTTAGGTGGTTAGCTACTCTTTATGGTTCGCCAGTTACTGTTATGTCTTCCGAACCAGTTTTATTTTGGGTAAAAGGATTTATTTTTTTGTTTACTATAGGGGGGGTAACTGGGGTAGTTCTGTCTAATGCTAGGCTGGATGTATCCCTTCATGATACTTACTATGTTGTTGCT
>PZ543744
ATTAATTTTATTTCTACTTTGGTGGCTAATAATAAGAATAAGTATTTAGTGGAGCTTTCTTTGTATGGGTGGTCAGTTCTTATAACTGCTGTTTTATTGTTGACTTCTCTTCCTGTACTGGCGGGTGCTATTACAATGTTACTTTGTGACCGGAATTTTAATACCTCTTTTTTTGACCCTATGGGAGGGGGGGATCCTATTCTTTTTCAACATTTATTTTGGTTTTTTGGCCACCCTGAGGTTTATATATTAATTTTACCTGGTTTTGGTTTGATTTCTCAAATAGTAATGTTTTATTCCTCTAAGGACCAGGCGTTTGGTCATTTGGGTATGATTTTTGCTATGGTTACTATTGGTGTTCTTGGATTTATTGTTTGGGCGCACCATATGTTTACGGTGGGGCTTGATGTAGACACACGAGCTTATTTTACAGCAGCCACTATGATCATCGCTGTGCCGACAGGGGTTAAGGTTTTTAGGTGGTTAGCTACTCTTTATGGTTCGCCAGTTACTGTTATGTCTTCCGAACCAGTTTTATTTTGGGTAAAAGGATTTATTTTTTTGTTTACTATAGGGGGGGTAACTGGGGTAGTTCTGTCTAATGCTAGGCTGGATGTATCCCTTCATGATACTTACTATGTTGTTGCT
>PZ543735
ATTAATTTTATTTCTACTTTGGTGGCTAATAATAAGAATAAGTATTTAGTGGAGCTTTCTTTGTATGGGTGGTCAGTTCTTATAACTGCTGTTTTATTGTTGACTTCTCTTCCTGTACTGGCGGGTGCTATTACAATGTTACTTTGTGATCGGAATTTTAATACCTCTTTTTTTGACCCTATGGGAGGGGGGGATCCTATTCTTTTTCAACATTTATTTTGGTTTTTTGGCCACCCTGAGGTTTATATATTAATTTTACCTGGTTTTGGTTTGATTTCTCAAATAGTAATGTTTTATTCCTCTAAGGACCAGGCGTTTGGTCATTTGGGTATGATTTTTGCTATGGTTACTATTGGTGTTCTTGGATTTATTGTTTGGGCGCACCATATGTTTACGGTGGGGCTTGATGTAGACACACGAGCTTATTTTACAGCAGCCACTATGATCATCGCTGTGCCGACAGGGGTTAAGGTTTTTAGGTGGTTAGCTACTCTTTATGGTTCGCCAGTTACTGTTATGTCTTCCGAACCAGTTTTATTTTGGGTAAAAGGATTTATTTTTTTGTTTACTATAGGGGGGGTAACTGGGGTAGTTCTGTCTAATGCTAGGCTGGATGTATCCCTTCATGACACTTACTATGTTGTTGCT
>PZ543737
ATCAATTTTATTTCTACTTTGGTGGCTAATAATAAGAATAAGTATTTAGTGGAGCTTTCTTTGTATGGGTGGTCGGTTCTTATAACTGCTGTTTTATTATTGAGGGCTCTTCCAGTGTTAGCTGGTGCTATCACAATGTTGCTTTGTGACCGGAATTTTAATACTTCTTTTTTTGACCCGATGGGAGGGGGAGATCCTATTCTTTTCCAACATTTATTTTGGTTTTTTGGCCACCCTGAGGTTTATATATTGATTTTACCTGGCTTTGGTTTGATTTCTCAAATAGTAATTTTTTATTCTTCTAAGGATCAGTCGTTTGGTCATTTGGCTATGATTTTTGCTATGATTTCTATTGGGGCTCTTGGGTATATTGTTTGGGCGCATCATATGTTTACGGTGGGGCTTGATGTAGACACACGAGCTTATTTTACAGCAGCCACTATGATTATCGCTGTGCCGACAGGGGTTAAGGTTTTTAGGTGGTTAGCTACTCTTTATGGTTCTCCCGCTACTGTTTTGTCTTCCGAACCAGTTTTATTTTGGGTTTATGGATTTATTTTTTTGTTTACTATAGGTGGGATAACTGGTGTAGTATTGTCGAATGCTAGGCTGGATGTATCCCTTCATGATACTTATTATGTTGTTGCT
>PZ543762
ATTAATTTTATTTCAACTCTTGTGGCTAATAAAAAGACTAAGCATTTAGGAGAATTATCTCTTTATGGGTGGTCGGTTTTAATTACTGCTGTGTTGCTTTTAACGTCTTTACCTGTTTTAGCCGGAGCTATTACAATGCTTTTATGTGATCGTAAATTTAATACTTCTTTTTTTGATCCAATGGGAGGGGGAGATCCCATTCTTTTTCAGCATTTGTTTTGATTTTTTGGTCACCCTGAAGTTTATATTTTAATTTTACCAGGTTTTGGGTTAATTTCACAAATAGTAATGTTTTATTCTTCTAAGGACCAAGCATTTGGACATTTAGGAATGATTTTTGCTATGGTTTCAATTGGGGTTCTTGGTTTTATTGTTTGGGCTCATCATATGTTTACTGTGGGTTTAGATGTGGATACTCGGGCATATTTTACTGCGGCTACTATGATTATTGCGGTTCCAACTGGGGTAAAGGTTTTTAGGTGATTGGCAACTTTATATGGCTCTCCGGTTACTATTTTATCATCTGAGCCCGTGTTATTTTGGGTTAAAGGATTTATATTTTTGTTTACTATTGGGGGGCTTACAGGGGTCGTTTTATCGAATGCTAGGTTAGACGTGTCTTTACATGATACTTATTATGTAGTTGCT
>PZ543763
ATTAATTTCATTTCAACTCTTGTTGCTAATAAAAAGACTAAGCATTTAGGAGAATTATCTCTTTATGGGTGGTCGGTTTTAATTACTGCTGTGTTGCTTCTAACGTCTTTACCTGTTTTAGCCGGAGCTATTACAATGCTTTTATGTGATCGTAAATTTAATACTTCTTTTTTTGATCCAATGGGAGGGGGAGATCCCATTCTTTTTCAGCATTTGTTTTGATTTTTTGGTCACCCCGAAGTTTATATTTTAATTTTACCAGGTTTTGGGTTAATCTCACAAATAGTAATGTTTTATTCTTCTAAGGACCAAGCATTTGGACATTTAGGAATGATTTTTGCTATGATTTCAATCGGGGTTCTTGGTTTTATTGTTTGGGCTCATCATATGTTTACTGTGGGTTTAGATGTGGACACTCGGGCATATTTTACTGCGGCCACTATGATTATTGCAGTTCCAACTGGGGTAAAGGTTTTTAGGTGATTGGCAACTTTATATGGCTCTCCGGTTACTATTTTATCATCTGAGCCAGTGCTATTTTGGGTTAACGGATTTATATTTTTGTTTACTATTGGGGGGCTTACAGGGGTCGTCCTATCAAATGCTAGGTTAGACGTGTCTTTACATGATACTTATTATGTAGTTGCT
>PZ543717
ATAAAATTTATTTCAACTATGGTTGCTAAAAATAAGTTAAAGGTTTTAGGTGAGTTGTCTCTTTATGGTTGATCGGTTTTAATTACTGCTGTATTGTTACTAACTTCTTTACCTGTATTAGCGGGGGCTATTACTATGTTGTTATGTGATCGAAAATTTAATACTACTTTTTTTGATCCTATGGGAGGAGGTGATCCGATTCTTTTTCAACATTTATTTTGATTTTTCGGTCATCCGGAAGTCTATATTTTAATCTTACCTGGTTTTGGGGTTATTTCTCAAATAGTTATTTTTTATTCTTCAAAGGATCAGGCGTTTGGCCACCTAGGAATGATTTTTGCGATGATTTCTATTGGAGTGTTAGGATTTATTGTTTGGGCCCATCACATGTTTACAGTTGGTCTAGATGTTGACACACGTGCTTATTTTACGGCTGCTACTATGATTATTGCTGTTCCCACAGGAGTAAAGATTTTTAGGTGGTTAGCAACTTTGTATGGCTCACCTGTAAGTATTTTATCCTCTGAACCTTCTTTATTTTGGGTTAATGGTTTTATTTTTTTATTTACAATAGGTGGTTTAACAGGGGTAGTATTATCTAATGCTAGTTTAGATGTTTCACTTCATGATACTTATTATGTAGTTGCT
>PZ543755
ATAAAATTTATTTCAACTATGGTTGCTAAAAATAAGTTAAAGGTTTTAGGTGAGTTGTCTCTTTATGGTTGATCGGTTTTAATTACTGCTGTATTGTTACTAACTTCTTTACCTGTATTAGCGGGGGCTATTACTATGTTGTTATGTGATCGAAAATTTAATACTACTTTTTTTGATCCTATGGGAGGAGGTGATCCGATTCTTTTTCAACATTTATTTTGATTTTTCGGTCATCCGGAAGTCTATATTTTAATCTTACCTGGTTTTGGGGTTATTTCTCAAATAGTTATTTTTTATTCTTCAAAGGATCAGGCGTTTGGCCACCTAGGAATGATTTTTGCGATGATTTCTATTGGAGTGTTAGGATTTATTGTTTGGGCCCATCACATGTTTACAGTTGGTCTAGATGTTGACACACGTGCTTATTTTACGGCTGCTACTATGATTATTGCTGTTCCCACAGGAGTAAAGATTTTTAGGTGGTTAGCAACTTTGTATGGCTCACCTGTAAGTATTTTATCCTCTGAACCTTCTTTATTTTGGGTTAATGGTTTTATTTTTTTATTTACAATAGGTGGTTTAACAGGGGTAGTATTATCTAATGCTAGTTTAGATGTTTCACTTCATGATACTTATTATGTAGTTGCT
>PZ543754
ATAAAATTTATTTCAACTATGGTTGCTAAAAATAAGTTAAAGGTTTTAGGTGAGTTGTCTCTTTATGGTTGATCGGTTTTAATTACTGCTGTATTGTTACTAACTTCTTTACCTGTATTAGCGGGGGCTATTACTATGTTGTTATGTGATCGAAAATTTAATACTACTTTTTTTGATCCTATGGGAGGAGGTGATCCGATTCTTTTTCAACATTTATTTTGATTTTTCGGTCATCCGGAAGTCTATATTTTAATCTTACCTGGTTTTGGGGTTATTTCTCAAATAGTTATTTTTTATTCTTCAAAGGATCAGGCGTTTGGCCACCTAGGAATGATTTTTGCGATGATTTCTATTGGAGTGTTAGGATTTATTGTTTGGGCCCATCACATGTTTACAGTTGGTCTAGATGTTGACACACGTGCTTATTTTACGGCTGCTACTATGATTATTGCTGTTCCCACAGGAGTAAAGATTTTTAGGTGGTTAGCAACTTTGTATGGCTCACCTGTAAGTATTTTATCCTCTGAACCTTCTTTATTTTGGGTTAATGCTTTTATTTTTTTATTTACAATACGTGGTTTAACAGGGCTAGTATTATCTAATGCTAGTTTAGATGTTTCACTTCATGATACTTATTATGTACTTGCC
