# Supplementary material for: Unraveling the Population Structure of Temnocephala iheringi Across Host Associations and Geographic Regions
Source: Biology (Basel). 2026 Jun 26;15(13):1020. doi: 10.3390/biology15131020 (PMC13360199; doi:10.3390/biology15131020)
Supplement: Supplementary file 1 [file biology-15-01020-s001.zip › Table S2.xlsx]

## Sheet: Total Pairwise Distances
Table. Estimates of Evolutionary Divergence between Sequences (p-distance)
	RN14-1_{P._canaliculata}	RN14-4_{P._canaliculata}	LP-3_{P._canaliculata}	LB-1_{P._canaliculata}	LB-2_{P._canaliculata}	RP-3_{P._maculata}	LB-4_{P._canaliculata}	RN14-5_{P._canaliculata}	AZ-1_{P._canaliculata}	AZ-2_{P._canaliculata}	LB-6_{P._canaliculata}	AZ-3_{P._canaliculata}	LB-3_{P._canaliculata}	PS-3_{P._canaliculata}	PS-2_{P._canaliculata}	PS-5_{P._canaliculata}	PS-4_{P._canaliculata}	PS-1_{P._canaliculata}	LP-1_{P._canaliculata}	LP-2_{P._canaliculata}	LP-4_{P._canaliculata}	LP-5_{P._canaliculata}	RP-1_{P._maculata}	LB-5_{P._canaliculata}	AT-1_{P._canaliculata}	RP-5_{P._maculata}	RP-6_{P._maculata}	RP-7_{P._maculata}	RP-4_{P._maculata}	AZ-4_{P._canaliculata}	AZ-4_{P._canaliculata}	RN14-2_{P._canaliculata}	RP-2_{P._maculata}	RNO-1_{P._canaliculata}	RNO-3_{P._canaliculata}	RNO-4_{P._canaliculata}	RNO-2_{P._canaliculata}	RN14-3_{P._canaliculata}	LC-1_{P._canaliculata}	LC-2_{P._canaliculata}	LC-3_{P._canaliculata}	LC-4_{P._canaliculata}	RA-1_{P._linnaei}	RA-6_{P._linnaei}	RA-2_{P._linnaei}	RA-7_{P._linnaei}	RA-3_{P._linnaei}	RV-1_{A._platae}	RV-2_{A._platae}
RN14-1_{P._canaliculata}		0.00237149	0.00431373	0.00826583	0.00814616	0.00814616	0.00814616	0.00828874	0.00876892	0.00857678	0.00857678	0.00843628	0.00843628	0.00890339	0.00890339	0.00890339	0.00890339	0.00890339	0.00843628	0.00843628	0.00843628	0.00843628	0.0087058	0.00870738	0.00857034	0.00904218	0.00904218	0.00918583	0.00919675	0.00857128	0.00856706	0.00853591	0.00884483	0.00856361	0.00856361	0.00843993	0.0085601	0.00924373	0.0121872	0.0123281	0.0123257	0.0124648	0.0108577	0.0108577	0.0108577	0.0108577	0.0108521	0.0122314	0.0123208
RN14-4_{P._canaliculata}	0.00333333		0.00371664	0.00819716	0.00806306	0.00806306	0.00806306	0.00823155	0.00848938	0.00840666	0.00840666	0.00840666	0.00840666	0.0088998	0.0088998	0.0088998	0.0088998	0.0088998	0.00840666	0.00840666	0.00840666	0.00840666	0.00872513	0.00855474	0.00855474	0.00905409	0.00905409	0.00922664	0.00923399	0.00883115	0.00855597	0.00852755	0.0085609	0.00855816	0.00855816	0.00869015	0.00840666	0.00901186	0.012751	0.0129132	0.0127313	0.012965	0.0110894	0.0110894	0.0110894	0.0110894	0.0110669	0.0124701	0.0125799
LP-3_{P._canaliculata}	0.0123457	0.00833333		0.00773554	0.00760869	0.00760869	0.00760869	0.0077691	0.008352	0.00808537	0.00808537	0.00793297	0.00793297	0.00835091	0.00835091	0.00835091	0.00835091	0.00835091	0.00793297	0.00793297	0.00793297	0.00793297	0.00822542	0.00822389	0.00807551	0.00849901	0.00849901	0.00866518	0.00865549	0.00833185	0.00807805	0.00804114	0.00840738	0.00805975	0.00805975	0.00817584	0.00807269	0.00888055	0.0122548	0.0123992	0.0122341	0.0125241	0.0109596	0.0109596	0.0109596	0.0109596	0.0109556	0.0120993	0.0121955
LB-1_{P._canaliculata}	0.0478395	0.0433333	0.0416667		0.00156195	0.00156195	0.00156195	0.00218891	0.00290942	0.0030876	0.0030876	0.00266595	0.00266595	0.00284638	0.00284638	0.00284638	0.00284638	0.00284638	0.00266595	0.00266595	0.00266595	0.00266595	0.00347239	0.00343472	0.00306497	0.00327264	0.00327264	0.00366934	0.00366221	0.00372388	0.0030666	0.00309123	0.00334617	0.00306771	0.00306771	0.00342807	0.00345631	0.00436933	0.0118499	0.011998	0.0118647	0.0119634	0.0104093	0.0104093	0.010492	0.010492	0.0106961	0.0118422	0.0119427
LB-2_{P._canaliculata}	0.0462963	0.0416667	0.0401235	0.00154321		0	0	0.00154061	0.00236543	0.00268151	0.00268151	0.0021674	0.0021674	0.00231478	0.00231478	0.00231478	0.00231478	0.00231478	0.0021674	0.0021674	0.0021674	0.0021674	0.00312038	0.00307349	0.00264124	0.00282108	0.00282108	0.00327525	0.00325766	0.003381	0.00265497	0.00268273	0.0028919	0.0026592	0.0026592	0.00307708	0.0030959	0.00403691	0.0117501	0.0118973	0.0117706	0.0118668	0.0102999	0.0102999	0.0103846	0.0103846	0.0105973	0.0117619	0.0118642
RP-3_{P._maculata}	0.0462963	0.0416667	0.0401235	0.00154321	0		0	0.00154061	0.00236543	0.00268151	0.00268151	0.0021674	0.0021674	0.00231478	0.00231478	0.00231478	0.00231478	0.00231478	0.0021674	0.0021674	0.0021674	0.0021674	0.00312038	0.00307349	0.00264124	0.00282108	0.00282108	0.00327525	0.00325766	0.003381	0.00265497	0.00268273	0.0028919	0.0026592	0.0026592	0.00307708	0.0030959	0.00403691	0.0117501	0.0118973	0.0117706	0.0118668	0.0102999	0.0102999	0.0103846	0.0103846	0.0105973	0.0117619	0.0118642
LB-4_{P._canaliculata}	0.0462963	0.0416667	0.0401235	0.00154321	0	0		0.00154061	0.00236543	0.00268151	0.00268151	0.0021674	0.0021674	0.00231478	0.00231478	0.00231478	0.00231478	0.00231478	0.0021674	0.0021674	0.0021674	0.0021674	0.00312038	0.00307349	0.00264124	0.00282108	0.00282108	0.00327525	0.00325766	0.003381	0.00265497	0.00268273	0.0028919	0.0026592	0.0026592	0.00307708	0.0030959	0.00403691	0.0117501	0.0118973	0.0117706	0.0118668	0.0102999	0.0102999	0.0103846	0.0103846	0.0105973	0.0117619	0.0118642
RN14-5_{P._canaliculata}	0.0478395	0.0433333	0.0416667	0.00308642	0.00154321	0.00154321	0.00154321		0.00166582	0.00219599	0.00219599	0.00152606	0.00152606	0.00162924	0.00162924	0.00162924	0.00162924	0.00162924	0.00152606	0.00152606	0.00152606	0.00152606	0.00269146	0.00266381	0.0021506	0.00229625	0.00229625	0.00282059	0.00281731	0.00301257	0.00215381	0.00219432	0.00236864	0.00217416	0.00217416	0.00268414	0.00266903	0.00367907	0.0116763	0.011826	0.0117027	0.0117989	0.0103905	0.0103905	0.0104772	0.0104772	0.0106827	0.0118396	0.0119408
AZ-1_{P._canaliculata}	0.0488215	0.0454545	0.043771	0.00505051	0.003367	0.003367	0.003367	0.0016835		0	0	0	0	0	0	0	0	0	0	0	0	0	0.00240945	0.0016618	0.0016618	0.00178552	0.00178552	0.00253864	0.0025324	0.00287408	0.00168572	0.00291892	0.00289886	0.00288482	0.00288482	0.00336822	0.00168205	0.00375794	0.01201	0.0121826	0.0120414	0.0120629	0.0110296	0.0110296	0.0111149	0.0111149	0.0113528	0.0122822	0.0123899
AZ-2_{P._canaliculata}	0.0509259	0.045	0.0447531	0.00617284	0.00462963	0.00462963	0.00462963	0.00308642	0		0.00155509	0.00155509	0.00155509	0.00165975	0.00165975	0.00165975	0.00165975	0.00165975	0.00155509	0.00155509	0.00155509	0.00155509	0.00270925	0.00152379	0.00217199	0.00231873	0.00231873	0.00284956	0.00283462	0.00304608	0.00219103	0.00309584	0.00288442	0.00306775	0.00306775	0.00345832	0.00268512	0.00400809	0.0115038	0.0116573	0.0115266	0.0116256	0.0105692	0.0105692	0.010653	0.010653	0.0108552	0.0118401	0.0119377
LB-6_{P._canaliculata}	0.0509259	0.045	0.0447531	0.00617284	0.00462963	0.00462963	0.00462963	0.00308642	0	0.00154321		0.00155509	0.00155509	0.00165975	0.00165975	0.00165975	0.00165975	0.00165975	0.00155509	0.00155509	0.00155509	0.00155509	0.00270925	0.00217199	0.00217199	0.00231873	0.00231873	0.00284956	0.00283462	0.00304608	0.00219103	0.00309584	0.00288442	0.00306775	0.00306775	0.00345832	0.00268512	0.00400809	0.0115996	0.0117515	0.0116223	0.0117199	0.0105692	0.0105692	0.010653	0.010653	0.0108552	0.0119195	0.0120152
AZ-3_{P._canaliculata}	0.0493827	0.045	0.0432099	0.00462963	0.00308642	0.00308642	0.00308642	0.00154321	0	0.00154321	0.00154321		0	0	0	0	0	0	0	0	0	0	0.00220808	0.00217199	0.00152379	0.00162719	0.00162719	0.00231417	0.00230818	0.00263459	0.00154551	0.0026744	0.00288442	0.00264351	0.00264351	0.00308708	0.00217815	0.00400809	0.0115996	0.0117515	0.0116223	0.0117199	0.0104725	0.0104725	0.0105543	0.0105543	0.0107659	0.0119195	0.0120152
LB-3_{P._canaliculata}	0.0493827	0.045	0.0432099	0.00462963	0.00308642	0.00308642	0.00308642	0.00154321	0	0.00154321	0.00154321	0		0	0	0	0	0	0	0	0	0	0.00220808	0.00217199	0.00152379	0.00162719	0.00162719	0.00231417	0.00230818	0.00263459	0.00154551	0.0026744	0.00288442	0.00264351	0.00264351	0.00308708	0.00217815	0.00400809	0.0115996	0.0117515	0.0116223	0.0117199	0.0104725	0.0104725	0.0105543	0.0105543	0.0107659	0.0119195	0.0120152
PS-3_{P._canaliculata}	0.0510708	0.0465116	0.0444811	0.00494234	0.00329489	0.00329489	0.00329489	0.00164745	0	0.00164745	0.00164745	0	0		0	0	0	0	0	0	0	0	0	0.00231873	0.00162719	0.00162719	0.00162719	0.00231417	0.00230818	0.00230596	0.00165031	0.00285512	0.00309729	0.00230251	0.00230251	0.00285496	0.00232566	0.00390582	0.0121482	0.0123209	0.012177	0.0121982	0.0109287	0.0109287	0.0110197	0.0110197	0.0112596	0.0123769	0.0123769
PS-2_{P._canaliculata}	0.0510708	0.0465116	0.0444811	0.00494234	0.00329489	0.00329489	0.00329489	0.00164745	0	0.00164745	0.00164745	0	0	0		0	0	0	0	0	0	0	0	0.00231873	0.00162719	0.00162719	0.00162719	0.00231417	0.00230818	0.00230596	0.00165031	0.00285512	0.00309729	0.00230251	0.00230251	0.00285496	0.00232566	0.00390582	0.0121482	0.0123209	0.012177	0.0121982	0.0109287	0.0109287	0.0110197	0.0110197	0.0112596	0.0123769	0.0123769
PS-5_{P._canaliculata}	0.0510708	0.0465116	0.0444811	0.00494234	0.00329489	0.00329489	0.00329489	0.00164745	0	0.00164745	0.00164745	0	0	0	0		0	0	0	0	0	0	0	0.00231873	0.00162719	0.00162719	0.00162719	0.00231417	0.00230818	0.00230596	0.00165031	0.00285512	0.00309729	0.00230251	0.00230251	0.00285496	0.00232566	0.00390582	0.0121482	0.0123209	0.012177	0.0121982	0.0109287	0.0109287	0.0110197	0.0110197	0.0112596	0.0123769	0.0123769
PS-4_{P._canaliculata}	0.0510708	0.0465116	0.0444811	0.00494234	0.00329489	0.00329489	0.00329489	0.00164745	0	0.00164745	0.00164745	0	0	0	0	0		0	0	0	0	0	0	0.00231873	0.00162719	0.00162719	0.00162719	0.00231417	0.00230818	0.00230596	0.00165031	0.00285512	0.00309729	0.00230251	0.00230251	0.00285496	0.00232566	0.00390582	0.0121482	0.0123209	0.012177	0.0121982	0.0109287	0.0109287	0.0110197	0.0110197	0.0112596	0.0123769	0.0123769
PS-1_{P._canaliculata}	0.0510708	0.0465116	0.0444811	0.00494234	0.00329489	0.00329489	0.00329489	0.00164745	0	0.00164745	0.00164745	0	0	0	0	0	0		0	0	0	0	0	0.00231873	0.00162719	0.00162719	0.00162719	0.00231417	0.00230818	0.00230596	0.00165031	0.00285512	0.00309729	0.00230251	0.00230251	0.00285496	0.00232566	0.00390582	0.0121482	0.0123209	0.012177	0.0121982	0.0109287	0.0109287	0.0110197	0.0110197	0.0112596	0.0123769	0.0123769
LP-1_{P._canaliculata}	0.0493827	0.045	0.0432099	0.00462963	0.00308642	0.00308642	0.00308642	0.00154321	0	0.00154321	0.00154321	0	0	0	0	0	0	0		0	0	0	0.00220808	0.00217199	0.00152379	0.00162719	0.00162719	0.00231417	0.00230818	0.00263459	0.00154551	0.0026744	0.00288442	0.00264351	0.00264351	0.00308708	0.00217815	0.00400809	0.0115996	0.0117515	0.0116223	0.0117199	0.0104725	0.0104725	0.0105543	0.0105543	0.0107659	0.0119195	0.0120152
LP-2_{P._canaliculata}	0.0493827	0.045	0.0432099	0.00462963	0.00308642	0.00308642	0.00308642	0.00154321	0	0.00154321	0.00154321	0	0	0	0	0	0	0	0		0	0	0.00220808	0.00217199	0.00152379	0.00162719	0.00162719	0.00231417	0.00230818	0.00263459	0.00154551	0.0026744	0.00288442	0.00264351	0.00264351	0.00308708	0.00217815	0.00400809	0.0115996	0.0117515	0.0116223	0.0117199	0.0104725	0.0104725	0.0105543	0.0105543	0.0107659	0.0119195	0.0120152
LP-4_{P._canaliculata}	0.0493827	0.045	0.0432099	0.00462963	0.00308642	0.00308642	0.00308642	0.00154321	0	0.00154321	0.00154321	0	0	0	0	0	0	0	0	0		0	0.00220808	0.00217199	0.00152379	0.00162719	0.00162719	0.00231417	0.00230818	0.00263459	0.00154551	0.0026744	0.00288442	0.00264351	0.00264351	0.00308708	0.00217815	0.00400809	0.0115996	0.0117515	0.0116223	0.0117199	0.0104725	0.0104725	0.0105543	0.0105543	0.0107659	0.0119195	0.0120152
LP-5_{P._canaliculata}	0.0493827	0.045	0.0432099	0.00462963	0.00308642	0.00308642	0.00308642	0.00154321	0	0.00154321	0.00154321	0	0	0	0	0	0	0	0	0	0		0.00220808	0.00217199	0.00152379	0.00162719	0.00162719	0.00231417	0.00230818	0.00263459	0.00154551	0.0026744	0.00288442	0.00264351	0.00264351	0.00308708	0.00217815	0.00400809	0.0115996	0.0117515	0.0116223	0.0117199	0.0104725	0.0104725	0.0105543	0.0105543	0.0107659	0.0119195	0.0120152
RP-1_{P._maculata}	0.0524691	0.0483333	0.0462963	0.00771605	0.00617284	0.00617284	0.00617284	0.00462963	0.003367	0.00462963	0.00462963	0.00308642	0.00308642	0	0	0	0	0	0.00308642	0.00308642	0.00308642	0.00308642		0.0031058	0.00268409	0.00162719	0.00162719	0.00231417	0.00230818	0.00342795	0.00271191	0.00347769	0.00375584	0.00342902	0.00342902	0.00378433	0.00310311	0.00400383	0.0117967	0.0119468	0.0118253	0.0119222	0.0106894	0.0106894	0.0107697	0.0107697	0.0109712	0.0121292	0.012223
LB-5_{P._canaliculata}	0.0524691	0.0466667	0.0462963	0.00771605	0.00617284	0.00617284	0.00617284	0.00462963	0.0016835	0.00154321	0.00308642	0.00308642	0.00308642	0.00329489	0.00329489	0.00329489	0.00329489	0.00329489	0.00308642	0.00308642	0.00308642	0.00308642	0.00617284		0.00155509	0.00165975	0.00165975	0.00234498	0.0023216	0.00264067	0.00266106	0.00344116	0.00331405	0.00343233	0.00343233	0.00379911	0.00308491	0.00430578	0.0115871	0.0117344	0.0116102	0.0117076	0.0106665	0.0106665	0.0107476	0.0107476	0.0109454	0.0119201	0.0120164
AT-1_{P._canaliculata}	0.0509259	0.0466667	0.0447531	0.00617284	0.00462963	0.00462963	0.00462963	0.00308642	0.0016835	0.00308642	0.00308642	0.00154321	0.00154321	0.00164745	0.00164745	0.00164745	0.00164745	0.00164745	0.00154321	0.00154321	0.00154321	0.00154321	0.00462963	0.00154321		0	0	0.0016457	0.00162986	0.00214777	0.00216609	0.00307124	0.00331405	0.00306279	0.00306279	0.00346786	0.00265968	0.00430578	0.0116813	0.0118269	0.0117043	0.0118003	0.0105718	0.0105718	0.0106509	0.0106509	0.0108579	0.0119981	0.0120925
RP-5_{P._maculata}	0.0527183	0.0483005	0.0461285	0.00658979	0.00494234	0.00494234	0.00494234	0.00329489	0.00180832	0.00329489	0.00329489	0.00164745	0.00164745	0.00164745	0.00164745	0.00164745	0.00164745	0.00164745	0.00164745	0.00164745	0.00164745	0.00164745	0.00164745	0.00164745	0		0	0.0016457	0.00162986	0.00162628	0.00231306	0.00327912	0.00355909	0.00281994	0.00281994	0.00330436	0.00283973	0.00426218	0.0122365	0.0124025	0.0122659	0.0122867	0.0110392	0.0110392	0.0111272	0.0111272	0.0113621	0.012463	0.012463
RP-6_{P._maculata}	0.0527183	0.0483005	0.0461285	0.00658979	0.00494234	0.00494234	0.00494234	0.00329489	0.00180832	0.00329489	0.00329489	0.00164745	0.00164745	0.00164745	0.00164745	0.00164745	0.00164745	0.00164745	0.00164745	0.00164745	0.00164745	0.00164745	0.00164745	0.00164745	0	0		0.0016457	0.00162986	0.00162628	0.00231306	0.00327912	0.00355909	0.00281994	0.00281994	0.00330436	0.00283973	0.00426218	0.0122365	0.0124025	0.0122659	0.0122867	0.0110392	0.0110392	0.0111272	0.0111272	0.0113621	0.012463	0.012463
RP-7_{P._maculata}	0.0543657	0.0500894	0.0477759	0.00823723	0.00658979	0.00658979	0.00658979	0.00494234	0.00361664	0.00494234	0.00494234	0.00329489	0.00329489	0.00329489	0.00329489	0.00329489	0.00329489	0.00329489	0.00329489	0.00329489	0.00329489	0.00329489	0.00329489	0.00329489	0.00164745	0.00164745	0.00164745		0.00231229	0.00230893	0.00284421	0.00367235	0.0039934	0.00326161	0.00326161	0.00368416	0.00327684	0.00458834	0.0123437	0.0125004	0.012375	0.0123854	0.0111619	0.0111619	0.0112492	0.0112492	0.0114779	0.0125589	0.0125589
RP-4_{P._maculata}	0.0543657	0.0500894	0.0477759	0.00823723	0.00658979	0.00658979	0.00658979	0.00494234	0.00361664	0.00494234	0.00494234	0.00329489	0.00329489	0.00329489	0.00329489	0.00329489	0.00329489	0.00329489	0.00329489	0.00329489	0.00329489	0.00329489	0.00329489	0.00329489	0.00164745	0.00164745	0.00164745	0.00329489		0.00230799	0.00285042	0.00366504	0.00396623	0.00325073	0.00325073	0.0036791	0.00327292	0.00461563	0.0121092	0.0122796	0.0121317	0.0121604	0.0109152	0.0109152	0.0110064	0.0110064	0.011236	0.0125799	0.0125799
AZ-4_{P._canaliculata}	0.0509259	0.05	0.0478395	0.00925926	0.00771605	0.00771605	0.00771605	0.00617284	0.00505051	0.00617284	0.00617284	0.00462963	0.00462963	0.00329489	0.00329489	0.00329489	0.00329489	0.00329489	0.00462963	0.00462963	0.00462963	0.00462963	0.00771605	0.00462963	0.00308642	0.00164745	0.00164745	0.00329489	0.00329489		0.00305602	0.00372642	0.00404646	0.00370404	0.00370404	0.00405555	0.00338726	0.00485186	0.0114879	0.0116425	0.0117075	0.0116222	0.010545	0.010545	0.0106197	0.0106197	0.0108355	0.0121657	0.0120753
AZ-4_{P._canaliculata}	0.0509259	0.0466667	0.0447531	0.00617284	0.00462963	0.00462963	0.00462963	0.00308642	0.0016835	0.00308642	0.00308642	0.00154321	0.00154321	0.00164745	0.00164745	0.00164745	0.00164745	0.00164745	0.00154321	0.00154321	0.00154321	0.00154321	0.00462963	0.00462963	0.00308642	0.00329489	0.00329489	0.00494234	0.00494234	0.00617284		0.00307094	0.00333287	0.00304995	0.00304995	0.00343274	0.00265823	0.00429023	0.0116783	0.0118304	0.0117058	0.0118014	0.0105789	0.0105789	0.0106576	0.0106576	0.0108641	0.0120082	0.0121032
RN14-2_{P._canaliculata}	0.0509259	0.0466667	0.0447531	0.00617284	0.00462963	0.00462963	0.00462963	0.00308642	0.00505051	0.00617284	0.00617284	0.00462963	0.00462963	0.00494234	0.00494234	0.00494234	0.00494234	0.00494234	0.00462963	0.00462963	0.00462963	0.00462963	0.00771605	0.00771605	0.00617284	0.00658979	0.00658979	0.00823723	0.00823723	0.00925926	0.00617284		0.00334066	0.00307215	0.00307215	0.00345444	0.00344194	0.00436577	0.0116501	0.0117976	0.0116755	0.0117794	0.0106144	0.0106144	0.0106999	0.0106999	0.0108993	0.0118324	0.0119348
RP-2_{P._maculata}	0.0502513	0.0469012	0.0452261	0.00670017	0.00502513	0.00502513	0.00502513	0.00335008	0.00505051	0.00502513	0.00502513	0.00502513	0.00502513	0.00539568	0.00539568	0.00539568	0.00539568	0.00539568	0.00502513	0.00502513	0.00502513	0.00502513	0.00837521	0.00670017	0.00670017	0.00719424	0.00719424	0.00899281	0.00899281	0.0100503	0.00670017	0.00670017		0.00236258	0.00236258	0.00291897	0.00331517	0.0044488	0.0122438	0.0124105	0.0122837	0.0123112	0.0110917	0.0110917	0.0111733	0.0111733	0.0113978	0.0123113	0.0124247
RNO-1_{P._canaliculata}	0.0509259	0.0466667	0.0447531	0.00617284	0.00462963	0.00462963	0.00462963	0.00308642	0.00505051	0.00617284	0.00617284	0.00462963	0.00462963	0.00329489	0.00329489	0.00329489	0.00329489	0.00329489	0.00462963	0.00462963	0.00462963	0.00462963	0.00771605	0.00771605	0.00617284	0.00494234	0.00494234	0.00658979	0.00658979	0.00925926	0.00617284	0.00617284	0.00335008		0	0.00154718	0.00342845	0.0043439	0.01184	0.0119859	0.0118849	0.0119657	0.0105805	0.0105805	0.0106599	0.0106599	0.0108636	0.012002	0.0121025
RNO-3_{P._canaliculata}	0.0509259	0.0466667	0.0447531	0.00617284	0.00462963	0.00462963	0.00462963	0.00308642	0.00505051	0.00617284	0.00617284	0.00462963	0.00462963	0.00329489	0.00329489	0.00329489	0.00329489	0.00329489	0.00462963	0.00462963	0.00462963	0.00462963	0.00771605	0.00771605	0.00617284	0.00494234	0.00494234	0.00658979	0.00658979	0.00925926	0.00617284	0.00617284	0.00335008	0		0.00154718	0.00342845	0.0043439	0.01184	0.0119859	0.0118849	0.0119657	0.0105805	0.0105805	0.0106599	0.0106599	0.0108636	0.012002	0.0121025
RNO-4_{P._canaliculata}	0.0493827	0.0483333	0.0462963	0.00771605	0.00617284	0.00617284	0.00617284	0.00462963	0.00673401	0.00771605	0.00771605	0.00617284	0.00617284	0.00494234	0.00494234	0.00494234	0.00494234	0.00494234	0.00617284	0.00617284	0.00617284	0.00617284	0.00925926	0.00925926	0.00771605	0.00658979	0.00658979	0.00823723	0.00823723	0.0108025	0.00771605	0.00771605	0.00502513	0.00154321	0.00154321		0.00376761	0.00464601	0.011746	0.0118921	0.0117906	0.0118715	0.0106724	0.0106724	0.0107493	0.0107493	0.0109508	0.0120646	0.0121636
RNO-2_{P._canaliculata}	0.0509259	0.045	0.0447531	0.00771605	0.00617284	0.00617284	0.00617284	0.00462963	0.0016835	0.00462963	0.00462963	0.00308642	0.00308642	0.00329489	0.00329489	0.00329489	0.00329489	0.00329489	0.00308642	0.00308642	0.00308642	0.00308642	0.00617284	0.00617284	0.00462963	0.00494234	0.00494234	0.00658979	0.00658979	0.00771605	0.00462963	0.00771605	0.00670017	0.00771605	0.00771605	0.00925926		0.00431631	0.011681	0.011832	0.0117061	0.0118085	0.0105675	0.0105675	0.0106514	0.0106514	0.0108627	0.0119895	0.0120825
RN14-3_{P._canaliculata}	0.0558292	0.0516667	0.0509031	0.0114943	0.00985222	0.00985222	0.00985222	0.00821018	0.00841751	0.00985222	0.00985222	0.00985222	0.00985222	0.00880282	0.00880282	0.00880282	0.00880282	0.00880282	0.00985222	0.00985222	0.00985222	0.00985222	0.00985222	0.0114943	0.0114943	0.0105634	0.0105634	0.0123239	0.0123239	0.0147783	0.0114943	0.0114943	0.0117253	0.0114943	0.0114943	0.0131363	0.0114943		0.0124795	0.0126273	0.0125103	0.0125358	0.0113732	0.0113732	0.0114635	0.0114635	0.0116546	0.0126817	0.0127905
LC-1_{P._canaliculata}	0.106481	0.108333	0.108025	0.0987654	0.0972222	0.0972222	0.0972222	0.095679	0.0925926	0.0925926	0.0941358	0.0941358	0.0941358	0.0971993	0.0971993	0.0971993	0.0971993	0.0971993	0.0941358	0.0941358	0.0941358	0.0941358	0.0972222	0.0941358	0.095679	0.0988468	0.0988468	0.100494	0.0971993	0.0925926	0.095679	0.095679	0.0971524	0.0987654	0.0987654	0.0972222	0.095679	0.103448		0.00268596	0.00405571	0.0046099	0.0108553	0.0108553	0.0108553	0.0108553	0.0110857	0.0120895	0.0120239
LC-2_{P._canaliculata}	0.109568	0.111667	0.111111	0.101852	0.100309	0.100309	0.100309	0.0987654	0.0959596	0.095679	0.0972222	0.0972222	0.0972222	0.100494	0.100494	0.100494	0.100494	0.100494	0.0972222	0.0972222	0.0972222	0.0972222	0.100309	0.0972222	0.0987654	0.102142	0.102142	0.103789	0.100494	0.095679	0.0987654	0.0987654	0.100503	0.101852	0.101852	0.100309	0.0987654	0.106732	0.00462963		0.004317	0.00461218	0.0110303	0.0110303	0.0110303	0.0110303	0.0112527	0.0120848	0.0120202
LC-3_{P._canaliculata}	0.109568	0.108333	0.108025	0.100309	0.0987654	0.0987654	0.0987654	0.0972222	0.0942761	0.0941358	0.095679	0.095679	0.095679	0.0988468	0.0988468	0.0988468	0.0988468	0.0988468	0.095679	0.095679	0.095679	0.095679	0.0987654	0.095679	0.0972222	0.100494	0.100494	0.102142	0.0988468	0.0972222	0.0972222	0.0972222	0.0988275	0.100309	0.100309	0.0987654	0.0972222	0.10509	0.0108025	0.0123457		0.00433949	0.0106463	0.0106463	0.0106463	0.0106463	0.0108825	0.01153	0.0114555
LC-4_{P._canaliculata}	0.112654	0.113333	0.114198	0.101852	0.100309	0.100309	0.100309	0.0987654	0.0942761	0.095679	0.0972222	0.0972222	0.0972222	0.0988468	0.0988468	0.0988468	0.0988468	0.0988468	0.0972222	0.0972222	0.0972222	0.0972222	0.100309	0.0972222	0.0987654	0.100494	0.100494	0.102142	0.0988468	0.095679	0.0987654	0.0987654	0.0988275	0.101852	0.101852	0.100309	0.0987654	0.10509	0.0138889	0.0138889	0.0123457		0.0109983	0.0109983	0.0109983	0.0109983	0.0112217	0.011936	0.0118756
RA-1_{P._linnaei}	0.0848765	0.0816667	0.0864198	0.0771605	0.0756173	0.0756173	0.0756173	0.0771605	0.0791246	0.0802469	0.0802469	0.0787037	0.0787037	0.0807249	0.0807249	0.0807249	0.0807249	0.0807249	0.0787037	0.0787037	0.0787037	0.0787037	0.0817901	0.0817901	0.0802469	0.0823723	0.0823723	0.0840198	0.0807249	0.0802469	0.0802469	0.0802469	0.080402	0.0802469	0.0802469	0.0817901	0.0802469	0.0870279	0.0833333	0.0864198	0.0802469	0.0864198		0	0.0015441	0.0015441	0.00370246	0.0110655	0.0109635
RA-6_{P._linnaei}	0.0848765	0.0816667	0.0864198	0.0771605	0.0756173	0.0756173	0.0756173	0.0771605	0.0791246	0.0802469	0.0802469	0.0787037	0.0787037	0.0807249	0.0807249	0.0807249	0.0807249	0.0807249	0.0787037	0.0787037	0.0787037	0.0787037	0.0817901	0.0817901	0.0802469	0.0823723	0.0823723	0.0840198	0.0807249	0.0802469	0.0802469	0.0802469	0.080402	0.0802469	0.0802469	0.0817901	0.0802469	0.0870279	0.0833333	0.0864198	0.0802469	0.0864198	0		0.0015441	0.0015441	0.00370246	0.0110655	0.0109635
RA-2_{P._linnaei}	0.0848765	0.0816667	0.0864198	0.0787037	0.0771605	0.0771605	0.0771605	0.0787037	0.0808081	0.0817901	0.0817901	0.0802469	0.0802469	0.0823723	0.0823723	0.0823723	0.0823723	0.0823723	0.0802469	0.0802469	0.0802469	0.0802469	0.0833333	0.0833333	0.0817901	0.0840198	0.0840198	0.0856672	0.0823723	0.0817901	0.0817901	0.0817901	0.0820771	0.0817901	0.0817901	0.0833333	0.0817901	0.08867	0.0833333	0.0864198	0.0802469	0.0864198	0.00154321	0.00154321		0	0.00337811	0.0110655	0.0109635
RA-7_{P._linnaei}	0.0848765	0.0816667	0.0864198	0.0787037	0.0771605	0.0771605	0.0771605	0.0787037	0.0808081	0.0817901	0.0817901	0.0802469	0.0802469	0.0823723	0.0823723	0.0823723	0.0823723	0.0823723	0.0802469	0.0802469	0.0802469	0.0802469	0.0833333	0.0833333	0.0817901	0.0840198	0.0840198	0.0856672	0.0823723	0.0817901	0.0817901	0.0817901	0.0820771	0.0817901	0.0817901	0.0833333	0.0817901	0.08867	0.0833333	0.0864198	0.0802469	0.0864198	0.00154321	0.00154321	0		0.00337811	0.0110655	0.0109635
RA-3_{P._linnaei}	0.0833333	0.08	0.0848765	0.0817901	0.0802469	0.0802469	0.0802469	0.0817901	0.0841751	0.0848765	0.0848765	0.0833333	0.0833333	0.0856672	0.0856672	0.0856672	0.0856672	0.0856672	0.0833333	0.0833333	0.0833333	0.0833333	0.0864198	0.0864198	0.0848765	0.0873147	0.0873147	0.0889621	0.0856672	0.0848765	0.0848765	0.0848765	0.0854271	0.0848765	0.0848765	0.0864198	0.0848765	0.091954	0.0864198	0.0895062	0.0833333	0.0895062	0.00925926	0.00925926	0.00771605	0.00771605		0.0112819	0.0111907
RV-1_{A._platae}	0.111111	0.106667	0.108025	0.103395	0.101852	0.101852	0.101852	0.103395	0.10101	0.103395	0.104938	0.104938	0.104938	0.105437	0.105437	0.105437	0.105437	0.105437	0.104938	0.104938	0.104938	0.104938	0.108025	0.104938	0.106481	0.107084	0.107084	0.108731	0.108731	0.109568	0.106481	0.103395	0.102178	0.106481	0.106481	0.108025	0.106481	0.111658	0.106481	0.106481	0.095679	0.103395	0.0848765	0.0848765	0.0848765	0.0848765	0.087963		0.00219543
RV-2_{A._platae}	0.112654	0.108333	0.109568	0.104938	0.103395	0.103395	0.103395	0.104938	0.102694	0.104938	0.106481	0.106481	0.106481	0.105437	0.105437	0.105437	0.105437	0.105437	0.106481	0.106481	0.106481	0.106481	0.109568	0.106481	0.108025	0.107084	0.107084	0.108731	0.108731	0.108025	0.108025	0.104938	0.103853	0.108025	0.108025	0.109568	0.108025	0.1133	0.104938	0.104938	0.0941358	0.101852	0.0833333	0.0833333	0.0833333	0.0833333	0.0864198	0.00308642
RV-3_{A._platae}	0.114198	0.11	0.111111	0.106481	0.104938	0.104938	0.104938	0.106481	0.104377	0.106481	0.108025	0.108025	0.108025	0.108731	0.108731	0.108731	0.108731	0.108731	0.108025	0.108025	0.108025	0.108025	0.111111	0.108025	0.109568	0.110379	0.110379	0.112026	0.112026	0.112654	0.109568	0.106481	0.105528	0.109568	0.109568	0.111111	0.109568	0.114943	0.109568	0.109568	0.0987654	0.106481	0.087963	0.087963	0.087963	0.087963	0.0910494	0.00462963	0.00462963
ESG-1_{P._megastoma}	0.12037	0.116667	0.121914	0.121914	0.12037	0.12037	0.12037	0.121914	0.119529	0.121914	0.121914	0.12037	0.12037	0.126853	0.126853	0.126853	0.126853	0.126853	0.12037	0.12037	0.12037	0.12037	0.123457	0.123457	0.121914	0.128501	0.128501	0.130148	0.130148	0.125	0.121914	0.121914	0.122278	0.125	0.125	0.123457	0.121914	0.124795	0.104938	0.104938	0.0987654	0.104938	0.112654	0.112654	0.112654	0.112654	0.112654	0.117284	0.118827
ESG-2_{P._megastoma}	0.12037	0.116667	0.121914	0.121914	0.12037	0.12037	0.12037	0.121914	0.119529	0.121914	0.121914	0.12037	0.12037	0.126853	0.126853	0.126853	0.126853	0.126853	0.12037	0.12037	0.12037	0.12037	0.123457	0.123457	0.121914	0.128501	0.128501	0.130148	0.130148	0.125	0.121914	0.121914	0.122278	0.125	0.125	0.123457	0.121914	0.124795	0.104938	0.104938	0.0987654	0.104938	0.112654	0.112654	0.112654	0.112654	0.112654	0.117284	0.118827
ESG-4_{P._megastoma}	0.12037	0.116667	0.121914	0.121914	0.12037	0.12037	0.12037	0.121914	0.119529	0.121914	0.121914	0.12037	0.12037	0.126853	0.126853	0.126853	0.126853	0.126853	0.12037	0.12037	0.12037	0.12037	0.123457	0.123457	0.121914	0.128501	0.128501	0.130148	0.130148	0.125	0.121914	0.121914	0.122278	0.125	0.125	0.123457	0.121914	0.124795	0.104938	0.104938	0.0987654	0.104938	0.112654	0.112654	0.112654	0.112654	0.112654	0.117284	0.118827
ESG-6_{P._megastoma}	0.12037	0.116667	0.121914	0.121914	0.12037	0.12037	0.12037	0.121914	0.119529	0.121914	0.121914	0.12037	0.12037	0.126853	0.126853	0.126853	0.126853	0.126853	0.12037	0.12037	0.12037	0.12037	0.123457	0.123457	0.121914	0.128501	0.128501	0.130148	0.130148	0.125	0.121914	0.121914	0.122278	0.125	0.125	0.123457	0.121914	0.124795	0.104938	0.104938	0.0987654	0.104938	0.112654	0.112654	0.112654	0.112654	0.112654	0.117284	0.118827
BLP-1_{P._megastoma}	0.12037	0.116667	0.121914	0.121914	0.12037	0.12037	0.12037	0.121914	0.119529	0.121914	0.121914	0.12037	0.12037	0.126853	0.126853	0.126853	0.126853	0.126853	0.12037	0.12037	0.12037	0.12037	0.123457	0.123457	0.121914	0.128501	0.128501	0.130148	0.130148	0.125	0.121914	0.121914	0.122278	0.125	0.125	0.123457	0.121914	0.124795	0.104938	0.104938	0.0987654	0.104938	0.112654	0.112654	0.112654	0.112654	0.112654	0.117284	0.118827
BLP-2_{P._megastoma}	0.12037	0.116667	0.121914	0.121914	0.12037	0.12037	0.12037	0.121914	0.119529	0.121914	0.121914	0.12037	0.12037	0.126853	0.126853	0.126853	0.126853	0.126853	0.12037	0.12037	0.12037	0.12037	0.123457	0.123457	0.121914	0.128501	0.128501	0.130148	0.130148	0.125	0.121914	0.121914	0.122278	0.125	0.125	0.123457	0.121914	0.124795	0.104938	0.104938	0.0987654	0.104938	0.112654	0.112654	0.112654	0.112654	0.112654	0.117284	0.118827
BLP-3_{P._megastoma}	0.12037	0.116667	0.121914	0.121914	0.12037	0.12037	0.12037	0.121914	0.119529	0.121914	0.121914	0.12037	0.12037	0.126853	0.126853	0.126853	0.126853	0.126853	0.12037	0.12037	0.12037	0.12037	0.123457	0.123457	0.121914	0.128501	0.128501	0.130148	0.130148	0.125	0.121914	0.121914	0.122278	0.125	0.125	0.123457	0.121914	0.124795	0.104938	0.104938	0.0987654	0.104938	0.112654	0.112654	0.112654	0.112654	0.112654	0.117284	0.118827
ESG-3_{P._megastoma}	0.117284	0.115	0.118827	0.118827	0.117284	0.117284	0.117284	0.118827	0.117845	0.118827	0.118827	0.117284	0.117284	0.123558	0.123558	0.123558	0.123558	0.123558	0.117284	0.117284	0.117284	0.117284	0.12037	0.12037	0.118827	0.125206	0.125206	0.126853	0.126853	0.121914	0.118827	0.118827	0.120603	0.121914	0.121914	0.12037	0.118827	0.123153	0.101852	0.101852	0.095679	0.101852	0.109568	0.109568	0.109568	0.109568	0.109568	0.117284	0.118827
ESG-5_{P._megastoma}	0.121914	0.12	0.126543	0.125	0.123457	0.123457	0.123457	0.123457	0.119529	0.123457	0.123457	0.121914	0.121914	0.126853	0.126853	0.126853	0.126853	0.126853	0.121914	0.121914	0.121914	0.121914	0.125	0.125	0.123457	0.128501	0.128501	0.130148	0.130148	0.126543	0.123457	0.123457	0.123953	0.126543	0.126543	0.125	0.123457	0.128079	0.108025	0.109568	0.106481	0.109568	0.106481	0.106481	0.104938	0.104938	0.104938	0.117284	0.118827
The number of base differences per site from between sequences are shown. Standard error estimate(s) are shown above the diagonal. This analysis involved 59 nucleotide sequences. Codon positions included were 1st+2nd+3rd+Noncoding. All ambiguous positions were removed for each sequence pair (pairwise deletion option). There were a total of 648 positions in the final dataset. Evolutionary analyses…
1. Kumar S., Stecher G., Li M., Knyaz C., and Tamura K. (2018). MEGA X: Molecular Evolutionary Genetics Analysis across computing platforms. Molecular Biology and Evolution 35:1547-1549.
[truncated: 10 more columns]

## Sheet: Within Groups
Table. Estimates of Average Evolutionary Divergence over Sequence Pairs within Groups (Localities)
	p-distance	S. E.
RN14	0.0322386	0.00516019
LP	0.017284	0.00320495
LB	0.00380658	0.0017714
RP	0.00451338	0.00169105
AZ	0.00298822	0.00128197
PS	0	0
AT	n/c	n/c
RNO	0.00462963	0.0019256
LC	0.0113169	0.00314265
RA	0.00401235	0.00162626
RV	0.00411523	0.00204744
ESG	0.0246914	0.00348201
BLP	0	0
The number of base differences per site from averaging over all sequence pairs within each group are shown. Standard error estimate(s) are shown above the diagonal. This analysis involved 59 nucleotide sequences. Codon positions included were 1st+2nd+3rd+Noncoding. All ambiguous positions were removed for each sequence pair (pairwise deletion option). There were a total of 648 positions in the fi…
1. Kumar S., Stecher G., Li M., Knyaz C., and Tamura K. (2018). MEGA X: Molecular Evolutionary Genetics Analysis across computing platforms. Molecular Biology and Evolution 35:1547-1549.
Table. Estimates of Average Evolutionary Divergence over Sequence Pairs within Groups (Hosts)
	p- distance	S.E.
P. canaliculata	0.0297685	0.00307943
P. maculata	0.00451338	0.00161236
P. linnaei	0.00401235	0.00167736
A. platae	0.00411523	0.00207196
P. megastoma	0.0164609	0.00222221
The number of base differences per site from averaging over all sequence pairs within each group are shown. Standard error estimate(s) are shown above the diagonal. This analysis involved 59 nucleotide sequences. Codon positions included were 1st+2nd+3rd+Noncoding. All ambiguous positions were removed for each sequence pair (pairwise deletion option). There were a total of 648 positions in the fi…
1. Kumar S., Stecher G., Li M., Knyaz C., and Tamura K. (2018). MEGA X: Molecular Evolutionary Genetics Analysis across computing platforms. Molecular Biology and Evolution 35:1547-1549.
Table. Estimates of Average Evolutionary Divergence over Sequence Pairs within Groups (Species)
	p- distance	S.E.
T. fax	n/c	n/c
T. iheringi	0.0637798	0.00540629
T. sp.	0.0246914	0.00605096
T. digitata	0.00514403	0.00227893
The number of base differences per site from averaging over all sequence pairs within each group are shown. Standard error estimate(s) are shown above the diagonal. This analysis involved 65 nucleotide sequences. Codon positions included were 1st+2nd+3rd+Noncoding. All ambiguous positions were removed for each sequence pair (pairwise deletion option). There were a total of 648 positions in the fi…
1. Kumar S., Stecher G., Li M., Knyaz C., and Tamura K. (2018). MEGA X: Molecular Evolutionary Genetics Analysis across computing platforms. Molecular Biology and Evolution 35:1547-1549.
Table. Estimates of Average Evolutionary Divergence over Sequence Pairs within Groups (Lineages)
	p- distance	S.E.
T. fax	n/c	n/c
T. iheringi - L2	0.00800412	0.00288635
T. iheringi - L1	0.00397464	0.00111381
T. iheringi - L4	0.0113169	0.00314078
T. iheringi - L3	0.00401235	0.00165938
T. iheringi - L7	0.00411523	0.00204031
T. iheringi - L5	0.000771605	0.00055202
T. iheringi - L6	n/c	n/c
T. sp.	0.0246914	0.00617846
T. digitata	0.00514403	0.00227044
The number of base differences per site from averaging over all sequence pairs within each group are shown. Standard error estimate(s) are shown above the diagonal. This analysis involved 65 nucleotide sequences. Codon positions included were 1st+2nd+3rd+Noncoding. All ambiguous positions were removed for each sequence pair (pairwise deletion option). There were a total of 648 positions in the fi…
1. Kumar S., Stecher G., Li M., Knyaz C., and Tamura K. (2018). MEGA X: Molecular Evolutionary Genetics Analysis across computing platforms. Molecular Biology and Evolution 35:1547-1549.

## Sheet: Between Groups
Table. Estimates of Evolutionary Divergence over Sequence Pairs between Groups (Localities)
	RN14	LP	LB	RP	AZ	PS	AT	RNO	LC	RA	RV	ESG	BLP
RN14		0.0038549	0.00350843	0.00381286	0.00380189	0.00388939	0.0040656	0.00380917	0.0110128	0.00992428	0.0109539	0.0114455	0.0119892
LP	0.0239853		0.00205645	0.00208856	0.00174676	0.00167101	0.00223369	0.00262547	0.0108856	0.0100405	0.0111663	0.0116639	0.0122085
LB	0.0222774	0.0105967		0.00167124	0.00146416	0.00136965	0.00177106	0.00216032	0.0111434	0.0102295	0.011287	0.0119471	0.0124888
RP	0.0242505	0.0115367	0.00464071		0.00129874	0.00118859	0.00103228	0.00208058	0.011404	0.0105189	0.0116061	0.0123201	0.0128741
AZ	0.0233742	0.0102076	0.00379256	0.00406505		0.000648616	0.00135465	0.00227238	0.0110806	0.0103744	0.0114001	0.0119865	0.0125249
PS	0.022595	0.00889621	0.00274574	0.00265361	0.00131796		0.00162061	0.00194558	0.0116774	0.0107857	0.0120188	0.0126788	0.0132545
AT	0.0236692	0.0101852	0.00360082	0.00275062	0.00249719	0.00164745		0.00267568	0.011216	0.0104278	0.0115511	0.0120076	0.0125482
RNO	0.0239828	0.0127315	0.00604424	0.00606219	0.00617284	0.00370675	0.00617284		0.0113247	0.0103881	0.0114368	0.012097	0.0126377
LC	0.104058	0.0989198	0.0978652	0.0998724	0.0955527	0.0988468	0.097608	0.099537		0.0105347	0.0116046	0.011256	0.0117655
RA	0.083013	0.0814198	0.0797325	0.0826643	0.0812851	0.0823723	0.0817901	0.0821759	0.0847222		0.0109816	0.011711	0.0123957
RV	0.108833	0.107099	0.105195	0.107549	0.106444	0.106535	0.108025	0.10841	0.103524	0.0860082		0.0123379	0.0129174
ESG	0.121088	0.120525	0.121271	0.12585	0.121483	0.126304	0.121656	0.123585	0.103717	0.110957	0.118827		0.001741
BLP	0.121132	0.120679	0.121399	0.1262	0.121745	0.126853	0.121914	0.123843	0.103395	0.112654	0.118827	0.0123457
The number of base differences per site from averaging over all sequence pairs between groups are shown. Standard error estimate(s) are shown above the diagonal. This analysis involved 59 nucleotide sequences. Codon positions included were 1st+2nd+3rd+Noncoding. All ambiguous positions were removed for each sequence pair (pairwise deletion option). There were a total of 648 positions in the final…
1. Kumar S., Stecher G., Li M., Knyaz C., and Tamura K. (2018). MEGA X: Molecular Evolutionary Genetics Analysis across computing platforms. Molecular Biology and Evolution 35:1547-1549.
Table. Estimates of Evolutionary Divergence over Sequence Pairs between Groups (Hosts)
	P. canaliculata	P. maculata	P. linnaei	A. platae	P. megastoma
P. canaliculata		0.00221628	0.0096535	0.0112305	0.011701
P. maculata	0.0190532		0.0106111	0.0120937	0.0128624
P. linnaei	0.0819494	0.0826643		0.0111419	0.0116026
A. platae	0.106614	0.107549	0.0860082		0.0123642
P. megastoma	0.120212	0.125967	0.111523	0.118827
The number of base differences per site from averaging over all sequence pairs between groups are shown. Standard error estimate(s) are shown above the diagonal. This analysis involved 59 nucleotide sequences. Codon positions included were 1st+2nd+3rd+Noncoding. All ambiguous positions were removed for each sequence pair (pairwise deletion option). There were a total of 648 positions in the final…
1. Kumar S., Stecher G., Li M., Knyaz C., and Tamura K. (2018). MEGA X: Molecular Evolutionary Genetics Analysis across computing platforms. Molecular Biology and Evolution 35:1547-1549.
Table. Estimates of Evolutionary Divergence over Sequence Pairs between Groups (Species)
	T. fax	T. iheringi	T. sp.	T. digitata
T. fax		0.0154628	0.016429	0.016381
T. iheringi	0.197592		0.0124748	0.0137945
T. sp.	0.189964	0.15419		0.0145673
T. digitata	0.184588	0.184535	0.175412
The number of base differences per site from averaging over all sequence pairs between groups are shown. Standard error estimate(s) are shown above the diagonal. This analysis involved 65 nucleotide sequences. Codon positions included were 1st+2nd+3rd+Noncoding. All ambiguous positions were removed for each sequence pair (pairwise deletion option). There were a total of 648 positions in the final…
1. Kumar S., Stecher G., Li M., Knyaz C., and Tamura K. (2018). MEGA X: Molecular Evolutionary Genetics Analysis across computing platforms. Molecular Biology and Evolution 35:1547-1549.
Table. Estimates of Evolutionary Divergence over Sequence Pairs between Groups (Lineages)
	Temnosewellia fax	L2	L1	L4	L3	L7	L5	L6	Temnocephala sp.	Temnocephala digitata
T. fax		0.0168907	0.0166118	0.0174453	0.0168433	0.0166033	0.0172156	0.0176492	0.0163776	0.0164392
T. iheringi - L2	0.202041		0.00790553	0.0120454	0.0106594	0.0120404	0.0126012	0.0128166	0.013617	0.0149204
T. iheringi - L1	0.19124	0.0470711		0.0114736	0.0104663	0.0118751	0.0128174	0.0129943	0.0133422	0.0148568
T. iheringi - L4	0.22043	0.110108	0.0982462		0.0106439	0.011625	0.0115286	0.0119799	0.0139613	0.0155582
T. iheringi - L3	0.197133	0.0840041	0.0815994	0.0847222		0.0109846	0.0123569	0.0121643	0.0142605	0.015138
T. iheringi - L7	0.18638	0.110185	0.106848	0.103524	0.0860082		0.0126792	0.0126396	0.0143433	0.0150808
T. iheringi - L5	0.213038	0.119324	0.123114	0.103009	0.112269	0.118827		0.0101681	0.0148632	0.0154515
T. iheringi - L6	0.227599	0.122819	0.124823	0.10841	0.105556	0.118827	0.0713735		0.0151604	0.015647
T. sp.	0.189964	0.150905	0.141958	0.16358	0.164969	0.170267	0.186728	0.19213		0.0145489
T. digitata	0.184588	0.17797	0.178211	0.203318	0.186523	0.185185	0.201646	0.201646	0.175412
The number of base differences per site from averaging over all sequence pairs between groups are shown. Standard error estimate(s) are shown above the diagonal. This analysis involved 65 nucleotide sequences. Codon positions included were 1st+2nd+3rd+Noncoding. All ambiguous positions were removed for each sequence pair (pairwise deletion option). There were a total of 648 positions in the final…
1. Kumar S., Stecher G., Li M., Knyaz C., and Tamura K. (2018). MEGA X: Molecular Evolutionary Genetics Analysis across computing platforms. Molecular Biology and Evolution 35:1547-1549.
