# Supplementary material for: Unraveling the Population Structure of Temnocephala iheringi Across Host Associations and Geographic Regions
Source: Biology (Basel). 2026 Jun 26;15(13):1020. doi: 10.3390/biology15131020 (PMC13360199; doi:10.3390/biology15131020)
Supplement: Supplementary file 1 [file biology-15-01020-s001.zip › Table S3.xlsx]

## Sheet: Hoja1
Geographic distances between sampling localities (in Km) measured overland on Google Earth Pro (https://earth.google.com/web, accessed on 12 June 2026).
		RN14	LB	RP	AZ	PS	AT	RNO	LC	RA	RV	ESG	BLP	LP
		1	2	3	4	5	6	7	8	9	10	11	12	13
RN14	1	0	198.28	180.94	203.9	189.34	215	99.06	231.24	3455.42	154.85	245.73	245.47	516.15
LB	2	198.28	0	21.46	6.53	20.88	19.45	131.78	400.11	3619.38	339.61	410.04	409.89	333.41
RP	3	180.94	21.46	0	24.9	10.14	40.91	110.56	388.95	3611.27	319.57	399.57	399.4	343.69
AZ	4	203.9	6.53	24.9	0	21.54	17.52	135.4	406.58	3625.91	344.24	416.54	416.38	326.89
PS	5	189.34	20.88	10.14	21.54	0	38.98	115.45	398.54	3621.38	325.98	409.53	409.36	333.82
AT	6	215	19.45	40.91	17.52	38.98	0	151.14	411.15	3627.48	358.14	420.85	420.7	324
RNO	7	99.06	131.78	110.56	135.4	115.45	151.14	0	329.81	3554.47	212.71	343.84	343.59	423
LC	8	231.24	400.11	388.95	406.58	398.54	411.15	329.81	0	3226.39	242.12	18.11	17.74	732.71
RA	9	3455.42	3619.38	3611.27	3625.91	3621.38	3627.48	3554.47	3226.39	0	3397.77	3213.92	3214.13	3951.76
RV	10	154.85	339.61	319.57	344.24	325.98	358.14	212.71	242.12	3397.77	0	260.23	259.86	626.77
ESG	11	245.73	410.04	399.57	416.54	409.53	420.85	343.84	18.11	3213.92	260.23	0	0.37	743.18
BLP	12	245.47	409.89	399.4	416.38	409.36	420.7	343.59	17.74	3214.13	259.86	0.37	0	743.02
LP	13	516.15	333.41	343.69	326.89	333.82	324	423	732.71	3951.76	626.77	743.18	743.02	0
Site code	Locality
AZ	Zapata Stream & Provincial Route 11
AT	Atalaya
LB	La Balandra (stream)
RNO	National Park Ciervo de los Pantanos
PS	Saavedra Park, La Plata
RP	Río de la Plata, Regatas Club, Ensenada
LP	Laguna de los Padres
BLP	Las Palmeritas Beach
ESG	Salto Grande Reservoir
RV	Riacho Victoria, Quinto Cuartel neighborhood, Victoria
RN14	National Route 14, Km 19
LC	Provincial Route 4 towards Los Charrúas, Concordia
RA	Arapiuns River; near Vila Franca
